# Supplementary material for: Light-responsive paper strips as CO-releasing material with a colourimetric response
Source: Chem Sci. 2017 Jul 26;8(9):6555–60. doi: 10.1039/c7sc01692a (PMC5627354; doi:10.1039/c7sc01692a)
Supplement: Supplementary file 2 [file SC-008-C7SC01692A-s002.cif]

# Electronic Supplementary Material (ESI) for Chemical Science.
# This journal is © The Royal Society of Chemistry 2017

####################################################################### 
# 
# This file contains crystal structure data downloaded from the 
# Cambridge Structural Database (CSD) hosted by the Cambridge 
# Crystallographic Data Centre (CCDC).
# 
# Full information about CCDC data access policies and citation 
# guidelines are available at http://www.ccdc.cam.ac.uk/access/V1 
# 
# Audit and citation data items may have been added by the CCDC. 
# Please retain this information to preserve the provenance of 
# this file and to allow appropriate attribution of the data. 
# 
#######################################################################

data_FO6043
_database_code_depnum_ccdc_archive 'CCDC 1534335'
_audit_update_record             
;
2017-02-22 deposited with the CCDC.
2017-08-02 downloaded from the CCDC.
;

_audit_creation_method           SHELXL-2016/6
_shelx_SHELXL_version_number     2016/6
_chemical_name_systematic        ?
_chemical_name_common            ?
_chemical_melting_point          ?
_chemical_formula_moiety         'C29 H26 Mn N6 O5 S, C F3 O3 S, C H4 O'
_chemical_formula_sum            'C31 H30 F3 Mn N6 O9 S2'
_chemical_formula_weight         806.67

loop_
_atom_type_symbol
_atom_type_description
_atom_type_scat_dispersion_real
_atom_type_scat_dispersion_imag
_atom_type_scat_source
C C 0.0033 0.0016 'International Tables Vol C Tables 4.2.6.8 and 6.1.1.4'
H H 0.0000 0.0000 'International Tables Vol C Tables 4.2.6.8 and 6.1.1.4'
N N 0.0061 0.0033 'International Tables Vol C Tables 4.2.6.8 and 6.1.1.4'
O O 0.0106 0.0060 'International Tables Vol C Tables 4.2.6.8 and 6.1.1.4'
F F 0.0171 0.0103 'International Tables Vol C Tables 4.2.6.8 and 6.1.1.4'
S S 0.1246 0.1234 'International Tables Vol C Tables 4.2.6.8 and 6.1.1.4'
Mn Mn 0.3368 0.7283 'International Tables Vol C Tables 4.2.6.8 and 6.1.1.4'

_space_group_crystal_system      triclinic
_space_group_IT_number           2
_space_group_name_H-M_alt        'P -1'
_space_group_name_Hall           '-P 1'

_shelx_space_group_comment       
;
The symmetry employed for this shelxl refinement is uniquely defined
by the following loop, which should always be used as a source of
symmetry information in preference to the above space-group names.
They are only intended as comments.
;

loop_
_space_group_symop_operation_xyz
'x, y, z'
'-x, -y, -z'

_cell_length_a                   10.5628(2)
_cell_length_b                   13.4613(3)
_cell_length_c                   26.2818(5)
_cell_angle_alpha                79.225(1)
_cell_angle_beta                 83.349(1)
_cell_angle_gamma                75.404(1)
_cell_volume                     3543.33(13)
_cell_formula_units_Z            4
_cell_measurement_temperature    133(2)
_cell_measurement_reflns_used    43489
_cell_measurement_theta_min      1.651
_cell_measurement_theta_max      27.103

_exptl_crystal_description       prism
_exptl_crystal_colour            orange
_exptl_crystal_density_meas      ?
_exptl_crystal_density_method    ?
_exptl_crystal_density_diffrn    1.512
_exptl_crystal_F_000             1656
_exptl_transmission_factor_min   ?
_exptl_transmission_factor_max   ?
_exptl_crystal_size_max          0.134
_exptl_crystal_size_mid          0.122
_exptl_crystal_size_min          0.108
_exptl_absorpt_coefficient_mu    0.567
_shelx_estimated_absorpt_T_min   0.928
_shelx_estimated_absorpt_T_max   0.941
_exptl_absorpt_correction_type   multi-scan
_exptl_absorpt_correction_T_min  0.6886
_exptl_absorpt_correction_T_max  0.7456
_exptl_absorpt_process_details   'SADABS, Bruker-AXS, 2002'
_exptl_absorpt_special_details   ?
_diffrn_ambient_temperature      133(2)
_diffrn_radiation_wavelength     0.71073
_diffrn_radiation_type           MoK\a
_diffrn_source                   micro-scource
_diffrn_measurement_device_type  KappaCCD
_diffrn_measurement_method       'phi- + omega-scan'
_diffrn_detector_area_resol_mean ?
_diffrn_reflns_number            43849
_diffrn_reflns_av_unetI/netI     0.0419
_diffrn_reflns_av_R_equivalents  0.0315
_diffrn_reflns_limit_h_min       -13
_diffrn_reflns_limit_h_max       13
_diffrn_reflns_limit_k_min       -17
_diffrn_reflns_limit_k_max       17
_diffrn_reflns_limit_l_min       -33
_diffrn_reflns_limit_l_max       33
_diffrn_reflns_theta_min         1.651
_diffrn_reflns_theta_max         27.103
_diffrn_reflns_theta_full        25.242
_diffrn_measured_fraction_theta_max 0.986
_diffrn_measured_fraction_theta_full 0.987
_diffrn_reflns_Laue_measured_fraction_max 0.986
_diffrn_reflns_Laue_measured_fraction_full 0.987
_diffrn_reflns_point_group_measured_fraction_max 0.986
_diffrn_reflns_point_group_measured_fraction_full 0.987
_reflns_number_total             15418
_reflns_number_gt                12796
_reflns_threshold_expression     'I > 2\s(I)'
_reflns_Friedel_coverage         0.000
_reflns_Friedel_fraction_max     .
_reflns_Friedel_fraction_full    .

_reflns_special_details          
;
 Reflections were merged by SHELXL according to the crystal
 class for the calculation of statistics and refinement.
 
 Structure factors included contributions from the .fab file.
 
 _reflns_Friedel_fraction is defined as the number of unique
 Friedel pairs measured divided by the number that would be
 possible theoretically, ignoring centric projections and
 systematic absences.
;

_computing_data_collection       COLLECT
_computing_cell_refinement       DENZO
_computing_data_reduction        DENZO
_computing_structure_solution    'SHELXS-97 (Sheldrick, 2008)'
_computing_structure_refinement  'SHELXL-2016/6 (Sheldrick, 2016)'
_computing_molecular_graphics    SHELXTL/PC
_computing_publication_material  'SHELXL-2016/6 (Sheldrick, 2016)'
_refine_special_details          ?
_refine_ls_structure_factor_coef Fsqd
_refine_ls_matrix_type           full
_refine_ls_weighting_scheme      calc
_refine_ls_weighting_details     
'w=1/[\s^2^(Fo^2^)+(0.1147P)^2^+21.2174P] where P=(Fo^2^+2Fc^2^)/3'
_atom_sites_solution_primary     ?
_atom_sites_solution_secondary   ?
_atom_sites_solution_hydrogens   geom
_refine_ls_hydrogen_treatment    constr
_refine_ls_extinction_method     none
_refine_ls_extinction_coef       .
_refine_ls_number_reflns         15418
_refine_ls_number_parameters     925
_refine_ls_number_restraints     0
_refine_ls_R_factor_all          0.1040
_refine_ls_R_factor_gt           0.0887
_refine_ls_wR_factor_ref         0.2428
_refine_ls_wR_factor_gt          0.2279
_refine_ls_goodness_of_fit_ref   1.018
_refine_ls_restrained_S_all      1.018
_refine_ls_shift/su_max          0.025
_refine_ls_shift/su_mean         0.000

loop_
_atom_site_label
_atom_site_type_symbol
_atom_site_fract_x
_atom_site_fract_y
_atom_site_fract_z
_atom_site_U_iso_or_equiv
_atom_site_adp_type
_atom_site_occupancy
_atom_site_site_symmetry_order
_atom_site_calc_flag
_atom_site_refinement_flags_posn
_atom_site_refinement_flags_adp
_atom_site_refinement_flags_occupancy
_atom_site_disorder_assembly
_atom_site_disorder_group
Mn1A Mn 0.30012(6) 0.00967(5) 0.75698(3) 0.02042(16) Uani 1 1 d . . . . .
S1A S 0.14034(10) 0.17507(8) 0.66606(4) 0.0210(2) Uani 1 1 d . . . . .
O1A O 0.0186(3) 0.1610(3) 0.69249(13) 0.0284(7) Uani 1 1 d . . . . .
O2A O 0.2131(3) 0.1046(2) 0.63312(13) 0.0276(7) Uani 1 1 d . . . . .
O3A O 0.3296(3) -0.1139(3) 0.67201(14) 0.0315(8) Uani 1 1 d . . . . .
O4A O 0.3882(5) -0.2010(3) 0.8157(2) 0.0534(12) Uani 1 1 d . . . . .
O5A O 0.0354(3) -0.0334(3) 0.78022(16) 0.0364(8) Uani 1 1 d . . . . .
N1A N 0.4813(3) 0.0435(3) 0.74518(14) 0.0209(7) Uani 1 1 d . . . . .
N2A N 0.2444(3) 0.1661(3) 0.71488(13) 0.0180(7) Uani 1 1 d . . . . .
N3A N 0.2803(4) 0.0931(3) 0.81645(15) 0.0256(8) Uani 1 1 d . . . . .
N4A N 0.0663(4) 0.5940(3) 0.53604(16) 0.0283(8) Uani 1 1 d . . . . .
N5A N -0.0282(4) 0.6642(3) 0.54965(15) 0.0270(8) Uani 1 1 d . . . . .
N6A N -0.1023(4) 1.0534(3) 0.42294(15) 0.0264(8) Uani 1 1 d . . . . .
C1A C 0.5900(5) -0.0147(4) 0.7676(2) 0.0299(10) Uani 1 1 d . . . . .
H1AA H 0.588384 -0.082204 0.786092 0.036 Uiso 1 1 calc R U . . .
C2A C 0.7047(5) 0.0196(4) 0.7650(2) 0.0329(11) Uani 1 1 d . . . . .
H2AA H 0.780640 -0.024356 0.780392 0.040 Uiso 1 1 calc R U . . .
C3A C 0.7056(5) 0.1189(4) 0.73963(19) 0.0314(11) Uani 1 1 d . . . . .
H3AA H 0.781528 0.145281 0.738253 0.038 Uiso 1 1 calc R U . . .
C4A C 0.5949(4) 0.1796(4) 0.71622(18) 0.0252(9) Uani 1 1 d . . . . .
H4AA H 0.593818 0.247976 0.698306 0.030 Uiso 1 1 calc R U . . .
C5A C 0.4854(4) 0.1389(3) 0.71936(16) 0.0203(8) Uani 1 1 d . . . . .
C6A C 0.3675(4) 0.1964(3) 0.68967(18) 0.0234(9) Uani 1 1 d . . . . .
H6AA H 0.356478 0.272205 0.687757 0.028 Uiso 1 1 calc R U . . .
H6AB H 0.382244 0.181010 0.653773 0.028 Uiso 1 1 calc R U . . .
C7A C 0.1746(5) 0.2352(4) 0.75333(18) 0.0262(9) Uani 1 1 d . . . . .
H7AA H 0.185283 0.306963 0.740846 0.031 Uiso 1 1 calc R U . . .
H7AB H 0.079762 0.237233 0.756297 0.031 Uiso 1 1 calc R U . . .
C8A C 0.2283(4) 0.1962(4) 0.80540(18) 0.0259(9) Uani 1 1 d . . . . .
C9A C 0.2186(5) 0.2624(5) 0.8409(2) 0.0332(11) Uani 1 1 d . . . . .
H9AA H 0.181989 0.334965 0.832152 0.040 Uiso 1 1 calc R U . . .
C10A C 0.2634(5) 0.2202(5) 0.8895(2) 0.0401(13) Uani 1 1 d . . . . .
H10A H 0.256270 0.263638 0.914856 0.048 Uiso 1 1 calc R U . . .
C11A C 0.3183(6) 0.1156(5) 0.9011(2) 0.0429(13) Uani 1 1 d . . . . .
H11A H 0.351461 0.086192 0.934089 0.051 Uiso 1 1 calc R U . . .
C12A C 0.3246(6) 0.0540(5) 0.8643(2) 0.0377(12) Uani 1 1 d . . . . .
H12A H 0.361188 -0.018653 0.872658 0.045 Uiso 1 1 calc R U . . .
C13A C 0.1192(4) 0.3019(3) 0.63106(17) 0.0227(9) Uani 1 1 d . . . . .
C14A C 0.0234(5) 0.3839(4) 0.64793(19) 0.0278(10) Uani 1 1 d . . . . .
H14A H -0.027407 0.372639 0.679816 0.033 Uiso 1 1 calc R U . . .
C15A C 0.0033(5) 0.4813(4) 0.6178(2) 0.0290(10) Uani 1 1 d . . . . .
H15A H -0.062022 0.537317 0.628853 0.035 Uiso 1 1 calc R U . . .
C16A C 0.0785(5) 0.4976(4) 0.57135(18) 0.0260(9) Uani 1 1 d . . . . .
C17A C 0.1757(5) 0.4156(4) 0.55506(19) 0.0313(10) Uani 1 1 d . . . . .
H17A H 0.227491 0.427183 0.523472 0.038 Uiso 1 1 calc R U . . .
C18A C 0.1960(5) 0.3180(4) 0.58499(19) 0.0300(10) Uani 1 1 d . . . . .
H18A H 0.262026 0.262146 0.574201 0.036 Uiso 1 1 calc R U . . .
C19A C -0.0422(4) 0.7588(4) 0.51522(17) 0.0237(9) Uani 1 1 d . . . . .
C20A C -0.1390(5) 0.8421(4) 0.53020(17) 0.0256(9) Uani 1 1 d . . . . .
H20A H -0.192009 0.831320 0.561547 0.031 Uiso 1 1 calc R U . . .
C21A C -0.1591(5) 0.9406(4) 0.49995(18) 0.0247(9) Uani 1 1 d . . . . .
H21A H -0.224820 0.996331 0.511010 0.030 Uiso 1 1 calc R U . . .
C22A C -0.0825(4) 0.9581(3) 0.45300(17) 0.0215(8) Uani 1 1 d . . . . .
C23A C 0.0142(4) 0.8724(4) 0.43764(18) 0.0258(9) Uani 1 1 d . . . . .
H23A H 0.066154 0.882005 0.405912 0.031 Uiso 1 1 calc R U . . .
C24A C 0.0334(4) 0.7754(4) 0.46837(19) 0.0269(9) Uani 1 1 d . . . . .
H24A H 0.098861 0.719151 0.457579 0.032 Uiso 1 1 calc R U . . .
C25A C -0.0233(5) 1.0717(4) 0.3744(2) 0.0344(11) Uani 1 1 d . . . . .
H25A H -0.027436 1.021447 0.352353 0.052 Uiso 1 1 calc R U . . .
H25B H 0.067952 1.063384 0.381754 0.052 Uiso 1 1 calc R U . . .
H25C H -0.057332 1.142477 0.356297 0.052 Uiso 1 1 calc R U . . .
C26A C -0.2003(5) 1.1406(4) 0.4388(2) 0.0308(10) Uani 1 1 d . . . . .
H26A H -0.193666 1.142284 0.475528 0.046 Uiso 1 1 calc R U . . .
H26B H -0.287786 1.133145 0.433952 0.046 Uiso 1 1 calc R U . . .
H26C H -0.185681 1.205496 0.417741 0.046 Uiso 1 1 calc R U . . .
C27A C 0.3209(4) -0.0611(3) 0.70200(19) 0.0244(9) Uani 1 1 d . . . . .
C28A C 0.3558(5) -0.1173(4) 0.7945(2) 0.0337(11) Uani 1 1 d . . . . .
C29A C 0.1353(5) -0.0118(4) 0.77065(19) 0.0286(10) Uani 1 1 d . . . . .
Mn1B Mn 0.70327(7) 0.31136(5) 0.88226(3) 0.02060(17) Uani 1 1 d . . . . .
S1B S 0.80176(10) 0.44952(8) 0.77798(4) 0.0218(2) Uani 1 1 d . . . . .
O1B O 0.7353(3) 0.3910(3) 0.75484(12) 0.0287(7) Uani 1 1 d . . . . .
O2B O 0.9365(3) 0.4107(3) 0.78802(13) 0.0288(7) Uani 1 1 d . . . . .
O3B O 0.9160(4) 0.1688(3) 0.82922(16) 0.0394(9) Uani 1 1 d . . . . .
O4B O 0.6578(5) 0.1260(3) 0.95480(19) 0.0546(12) Uani 1 1 d . . . . .
O5B O 0.5159(4) 0.2731(4) 0.81639(16) 0.0482(11) Uani 1 1 d . . . . .
N1B N 0.8354(4) 0.3416(3) 0.92480(14) 0.0236(8) Uani 1 1 d . . . . .
N2B N 0.7212(4) 0.4607(3) 0.83905(14) 0.0212(7) Uani 1 1 d . . . . .
N3B N 0.5511(4) 0.4120(3) 0.91596(15) 0.0245(8) Uani 1 1 d . . . . .
N4B N 0.7053(4) 0.8824(3) 0.66119(14) 0.0240(8) Uani 1 1 d . . . . .
N5B N 0.6111(4) 0.9055(3) 0.63161(14) 0.0239(8) Uani 1 1 d . . . . .
N6B N 0.5115(4) 1.2844(3) 0.49636(15) 0.0279(8) Uani 1 1 d . . . . .
C1B C 0.8980(5) 0.2731(4) 0.96362(18) 0.0317(11) Uani 1 1 d . . . . .
H1BA H 0.873415 0.208774 0.974509 0.038 Uiso 1 1 calc R U . . .
C2B C 0.9958(6) 0.2920(5) 0.9881(2) 0.0399(13) Uani 1 1 d . . . . .
H2BA H 1.036152 0.242676 1.015863 0.048 Uiso 1 1 calc R U . . .
C3B C 1.0337(5) 0.3840(5) 0.9716(2) 0.0451(15) Uani 1 1 d . . . . .
H3BA H 1.102060 0.398610 0.987308 0.054 Uiso 1 1 calc R U . . .
C4B C 0.9706(5) 0.4557(5) 0.9314(2) 0.0381(12) Uani 1 1 d . . . . .
H4BA H 0.995703 0.519474 0.919195 0.046 Uiso 1 1 calc R U . . .
C5B C 0.8717(5) 0.4323(4) 0.90971(18) 0.0254(9) Uani 1 1 d . . . . .
C6B C 0.7933(5) 0.5098(4) 0.86969(18) 0.0303(10) Uani 1 1 d . . . . .
H6BA H 0.852837 0.545926 0.845578 0.036 Uiso 1 1 calc R U . . .
H6BB H 0.729192 0.562560 0.887082 0.036 Uiso 1 1 calc R U . . .
C7B C 0.5824(5) 0.5245(4) 0.8345(2) 0.0341(12) Uani 1 1 d . . . . .
H7BA H 0.581680 0.599345 0.824904 0.041 Uiso 1 1 calc R U . . .
H7BB H 0.541357 0.504174 0.807278 0.041 Uiso 1 1 calc R U . . .
C8B C 0.5077(5) 0.5050(4) 0.8862(2) 0.0332(11) Uani 1 1 d . . . . .
C9B C 0.3981(6) 0.5776(5) 0.9012(2) 0.0483(16) Uani 1 1 d . . . . .
H9BA H 0.371311 0.643352 0.879916 0.058 Uiso 1 1 calc R U . . .
C10B C 0.3283(6) 0.5529(5) 0.9477(2) 0.0477(15) Uani 1 1 d . . . . .
H10B H 0.251366 0.600770 0.958280 0.057 Uiso 1 1 calc R U . . .
C11B C 0.3714(5) 0.4583(4) 0.9785(2) 0.0354(11) Uani 1 1 d . . . . .
H11B H 0.325129 0.439934 1.010651 0.042 Uiso 1 1 calc R U . . .
C12B C 0.4836(5) 0.3902(4) 0.96177(19) 0.0304(10) Uani 1 1 d . . . . .
H12B H 0.514091 0.325463 0.983445 0.037 Uiso 1 1 calc R U . . .
C13B C 0.7741(4) 0.5772(4) 0.74307(16) 0.0226(9) Uani 1 1 d . . . . .
C14B C 0.6611(4) 0.6150(4) 0.71595(17) 0.0239(9) Uani 1 1 d . . . . .
H14B H 0.602089 0.572023 0.716214 0.029 Uiso 1 1 calc R U . . .
C15B C 0.6358(4) 0.7146(4) 0.68890(17) 0.0241(9) Uani 1 1 d . . . . .
H15B H 0.558804 0.740882 0.670473 0.029 Uiso 1 1 calc R U . . .
C16B C 0.7235(4) 0.7777(4) 0.68844(17) 0.0240(9) Uani 1 1 d . . . . .
C17B C 0.8371(5) 0.7387(4) 0.71558(19) 0.0298(10) Uani 1 1 d . . . . .
H17B H 0.896189 0.781552 0.715361 0.036 Uiso 1 1 calc R U . . .
C18B C 0.8637(5) 0.6379(4) 0.74275(18) 0.0297(10) Uani 1 1 d . . . . .
H18B H 0.941196 0.610670 0.760762 0.036 Uiso 1 1 calc R U . . .
C19B C 0.5863(4) 1.0056(3) 0.60240(16) 0.0224(9) Uani 1 1 d . . . . .
C20B C 0.4889(4) 1.0271(4) 0.56752(17) 0.0258(9) Uani 1 1 d . . . . .
H20B H 0.439397 0.977034 0.567724 0.031 Uiso 1 1 calc R U . . .
C21B C 0.4627(4) 1.1186(4) 0.53291(18) 0.0257(9) Uani 1 1 d . . . . .
H21B H 0.397422 1.129951 0.509089 0.031 Uiso 1 1 calc R U . . .
C22B C 0.5318(4) 1.1956(3) 0.53243(17) 0.0237(9) Uani 1 1 d . . . . .
C23B C 0.6247(5) 1.1761(4) 0.57053(18) 0.0266(9) Uani 1 1 d . . . . .
H23B H 0.668524 1.228554 0.572739 0.032 Uiso 1 1 calc R U . . .
C24B C 0.6521(4) 1.0840(4) 0.60386(17) 0.0238(9) Uani 1 1 d . . . . .
H24B H 0.716105 1.072616 0.628258 0.029 Uiso 1 1 calc R U . . .
C25B C 0.5881(6) 1.3612(4) 0.4936(2) 0.0346(11) Uani 1 1 d . . . . .
H25D H 0.580626 1.383503 0.527418 0.052 Uiso 1 1 calc R U . . .
H25E H 0.554985 1.421397 0.467263 0.052 Uiso 1 1 calc R U . . .
H25F H 0.680249 1.330485 0.484092 0.052 Uiso 1 1 calc R U . . .
C26B C 0.4279(5) 1.2960(4) 0.4540(2) 0.0343(11) Uani 1 1 d . . . . .
H26D H 0.337678 1.297302 0.468229 0.051 Uiso 1 1 calc R U . . .
H26E H 0.460083 1.237363 0.435010 0.051 Uiso 1 1 calc R U . . .
H26F H 0.429954 1.361223 0.430299 0.051 Uiso 1 1 calc R U . . .
C27B C 0.8348(5) 0.2270(4) 0.84911(19) 0.0281(10) Uani 1 1 d . . . . .
C28B C 0.6768(5) 0.1978(4) 0.9270(2) 0.0319(11) Uani 1 1 d . . . . .
C29B C 0.5881(5) 0.2902(4) 0.8408(2) 0.0327(11) Uani 1 1 d . . . . .
S2A S 0.6678(3) -0.2235(2) 0.90527(11) 0.0435(8) Uiso 0.543(5) 1 d . . P A 1
F1A F 0.6318(7) -0.0190(5) 0.8909(3) 0.0432(15) Uiso 0.543(5) 1 d . . P A 1
F2A F 0.6470(11) -0.1261(8) 0.9758(4) 0.087(3) Uiso 0.543(5) 1 d . . P A 1
F3A F 0.8262(10) -0.1131(8) 0.8977(4) 0.080(3) Uiso 0.543(5) 1 d . . P A 1
O6A O 0.7464(9) -0.3037(6) 0.9388(3) 0.0389(18) Uiso 0.543(5) 1 d . . P A 1
O7A O 0.7185(12) -0.2183(8) 0.8477(4) 0.063(3) Uiso 0.543(5) 1 d . . P A 1
O8A O 0.5173(7) -0.1989(6) 0.9314(3) 0.0422(18) Uiso 0.543(5) 1 d . . P A 1
C30A C 0.6956(11) -0.1053(8) 0.9189(4) 0.038(2) Uiso 0.543(5) 1 d . . P A 1
S2C S 0.7418(3) -0.2188(2) 0.89686(12) 0.0358(9) Uiso 0.457(5) 1 d . . P A 2
F1C F 0.7235(10) -0.0995(7) 0.9615(4) 0.061(2) Uiso 0.457(5) 1 d . . P A 2
F2C F 0.5788(9) -0.0441(7) 0.9071(4) 0.053(2) Uiso 0.457(5) 1 d . . P A 2
F3C F 0.531050 -0.190140 0.965250 0.064 Uiso 0.4568 1 d . U P A 2
O6C O 0.6647(10) -0.2241(7) 0.8542(4) 0.039(2) Uiso 0.457(5) 1 d . . P A 2
O7C O 0.8013(9) -0.3087(6) 0.9294(3) 0.0302(18) Uiso 0.457(5) 1 d . . P A 2
O8C O 0.842450 -0.164390 0.874830 0.036 Uiso 0.4568 1 d . U P A 2
C30C C 0.6190(17) -0.1411(14) 0.9332(7) 0.062(4) Uiso 0.457(5) 1 d . . P A 2
S2B S 0.31382(12) 0.50676(9) 0.72886(5) 0.0288(3) Uani 1 1 d . . . . .
C30B C 0.2672(6) 0.6194(4) 0.6779(2) 0.0393(12) Uani 1 1 d . . . . .
F1B F 0.1891(10) 0.6112(7) 0.6453(3) 0.061(2) Uiso 0.530(10) 1 d . . P B 1
F2B F 0.1868(7) 0.7020(6) 0.7023(3) 0.0444(18) Uiso 0.530(10) 1 d . . P B 1
F3B F 0.3671(7) 0.6520(6) 0.6519(3) 0.0377(19) Uiso 0.530(10) 1 d . . P B 1
O6B O 0.3907(8) 0.4327(6) 0.6980(3) 0.040(2) Uiso 0.530(10) 1 d . . P B 1
O7B O 0.3844(9) 0.5429(6) 0.7604(3) 0.042(2) Uiso 0.530(10) 1 d . . P B 1
O8B O 0.1887(7) 0.4865(6) 0.7515(3) 0.0312(17) Uiso 0.530(10) 1 d . . P B 1
F1D F 0.2514(10) 0.5801(7) 0.6342(4) 0.054(2) Uiso 0.470(10) 1 d . . P B 2
F2D F 0.1606(10) 0.6793(8) 0.6875(4) 0.061(3) Uiso 0.470(10) 1 d . . P B 2
F3D F 0.3632(10) 0.6665(8) 0.6648(4) 0.048(3) Uiso 0.470(10) 1 d . . P B 2
O6D O 0.4431(10) 0.4500(7) 0.7123(4) 0.044(2) Uiso 0.470(10) 1 d . . P B 2
O7D O 0.3251(13) 0.5572(9) 0.7730(5) 0.059(3) Uiso 0.470(10) 1 d . . P B 2
O8D O 0.2086(11) 0.4586(9) 0.7339(5) 0.057(3) Uiso 0.470(10) 1 d . . P B 2
O1M O 0.5667(4) 0.4361(4) 0.61008(18) 0.0536(11) Uani 1 1 d . . . . .
H1M H 0.519073 0.445142 0.637513 0.080 Uiso 1 1 calc R U . . .
C1M C 0.6980(6) 0.4248(5) 0.6193(3) 0.0482(14) Uani 1 1 d . . . . .
H1M1 H 0.704519 0.479955 0.637842 0.072 Uiso 1 1 calc R U . . .
H1M2 H 0.750839 0.429909 0.586150 0.072 Uiso 1 1 calc R U . . .
H1M3 H 0.730492 0.356801 0.640439 0.072 Uiso 1 1 calc R U . . .
O2M O 0.0825(7) 0.6002(6) 0.8375(3) 0.092(2) Uani 1 1 d . . . . .
H2M H 0.147048 0.567961 0.820511 0.137 Uiso 1 1 calc R U . . .
C2M C 0.0853(12) 0.7032(8) 0.8308(4) 0.096(3) Uani 1 1 d . . . . .
H2M1 H 0.078537 0.724841 0.864797 0.144 Uiso 1 1 calc R U . . .
H2M2 H 0.011564 0.745407 0.811022 0.144 Uiso 1 1 calc R U . . .
H2M3 H 0.167962 0.712910 0.811791 0.144 Uiso 1 1 calc R U . . .

loop_
_atom_site_aniso_label
_atom_site_aniso_U_11
_atom_site_aniso_U_22
_atom_site_aniso_U_33
_atom_site_aniso_U_23
_atom_site_aniso_U_13
_atom_site_aniso_U_12
Mn1A 0.0177(3) 0.0192(3) 0.0238(3) 0.0004(2) -0.0037(2) -0.0052(2)
S1A 0.0212(5) 0.0196(5) 0.0218(5) -0.0015(4) -0.0056(4) -0.0038(4)
O1A 0.0201(16) 0.0330(18) 0.0325(18) 0.0013(14) -0.0058(13) -0.0101(13)
O2A 0.0364(18) 0.0217(15) 0.0249(16) -0.0058(13) -0.0089(14) -0.0027(13)
O3A 0.0305(18) 0.0242(16) 0.041(2) -0.0125(15) -0.0016(15) -0.0043(14)
O4A 0.052(3) 0.033(2) 0.069(3) 0.021(2) -0.020(2) -0.0134(19)
O5A 0.0245(18) 0.0355(19) 0.050(2) -0.0011(17) 0.0021(15) -0.0141(15)
N1A 0.0172(17) 0.0227(18) 0.0222(18) -0.0043(14) -0.0020(13) -0.0027(14)
N2A 0.0151(16) 0.0194(16) 0.0191(17) -0.0029(13) -0.0011(13) -0.0037(13)
N3A 0.0252(19) 0.033(2) 0.0193(18) -0.0021(15) -0.0014(14) -0.0096(16)
N4A 0.027(2) 0.030(2) 0.028(2) -0.0038(16) -0.0020(16) -0.0071(17)
N5A 0.029(2) 0.028(2) 0.0250(19) -0.0035(16) -0.0069(16) -0.0067(16)
N6A 0.026(2) 0.0236(19) 0.027(2) 0.0013(15) -0.0032(15) -0.0046(15)
C1A 0.022(2) 0.031(2) 0.036(3) -0.001(2) -0.0102(19) -0.0033(19)
C2A 0.021(2) 0.045(3) 0.033(3) -0.006(2) -0.0074(19) -0.005(2)
C3A 0.019(2) 0.050(3) 0.030(2) -0.012(2) -0.0012(18) -0.014(2)
C4A 0.025(2) 0.028(2) 0.026(2) -0.0068(18) -0.0011(17) -0.0112(18)
C5A 0.0144(19) 0.027(2) 0.021(2) -0.0081(16) 0.0012(15) -0.0046(16)
C6A 0.019(2) 0.023(2) 0.027(2) 0.0010(17) -0.0018(17) -0.0074(17)
C7A 0.024(2) 0.025(2) 0.027(2) -0.0083(18) -0.0054(17) 0.0043(18)
C8A 0.022(2) 0.032(2) 0.025(2) -0.0060(18) -0.0016(17) -0.0070(18)
C9A 0.024(2) 0.045(3) 0.033(3) -0.015(2) -0.0010(19) -0.007(2)
C10A 0.034(3) 0.062(4) 0.027(3) -0.019(2) 0.001(2) -0.011(3)
C11A 0.044(3) 0.063(4) 0.022(2) -0.002(2) -0.005(2) -0.016(3)
C12A 0.045(3) 0.042(3) 0.028(3) 0.002(2) -0.008(2) -0.015(2)
C13A 0.024(2) 0.0178(19) 0.025(2) -0.0001(16) -0.0085(17) -0.0023(16)
C14A 0.024(2) 0.030(2) 0.026(2) -0.0040(18) -0.0023(17) 0.0001(18)
C15A 0.026(2) 0.024(2) 0.035(3) -0.0050(19) -0.0025(19) -0.0009(18)
C16A 0.027(2) 0.025(2) 0.026(2) -0.0006(18) -0.0090(18) -0.0050(18)
C17A 0.032(3) 0.031(2) 0.026(2) -0.0014(19) 0.0022(19) -0.004(2)
C18A 0.032(3) 0.027(2) 0.025(2) -0.0001(18) -0.0014(19) -0.0008(19)
C19A 0.025(2) 0.024(2) 0.024(2) -0.0007(17) -0.0099(17) -0.0075(17)
C20A 0.029(2) 0.027(2) 0.020(2) -0.0004(17) -0.0017(17) -0.0063(18)
C21A 0.026(2) 0.024(2) 0.024(2) -0.0062(17) -0.0024(17) -0.0048(18)
C22A 0.022(2) 0.021(2) 0.024(2) -0.0029(16) -0.0064(16) -0.0072(16)
C23A 0.022(2) 0.029(2) 0.025(2) 0.0013(18) -0.0031(17) -0.0064(18)
C24A 0.021(2) 0.026(2) 0.031(2) -0.0011(18) -0.0045(18) -0.0029(18)
C25A 0.028(2) 0.027(2) 0.039(3) 0.008(2) 0.002(2) -0.003(2)
C26A 0.040(3) 0.022(2) 0.032(2) -0.0028(19) -0.009(2) -0.008(2)
C27A 0.016(2) 0.019(2) 0.035(2) 0.0012(18) -0.0035(17) -0.0015(16)
C28A 0.029(3) 0.028(2) 0.042(3) 0.006(2) -0.010(2) -0.010(2)
C29A 0.032(3) 0.022(2) 0.030(2) -0.0003(18) -0.0045(19) -0.0053(19)
Mn1B 0.0236(3) 0.0195(3) 0.0193(3) -0.0046(2) -0.0005(2) -0.0056(3)
S1B 0.0205(5) 0.0245(5) 0.0175(5) -0.0016(4) 0.0010(4) -0.0025(4)
O1B 0.0352(18) 0.0315(17) 0.0212(15) -0.0049(13) -0.0025(13) -0.0104(14)
O2B 0.0219(16) 0.0290(17) 0.0309(17) -0.0012(14) -0.0003(13) -0.0008(13)
O3B 0.041(2) 0.0277(18) 0.045(2) -0.0146(16) 0.0113(17) 0.0001(16)
O4B 0.074(3) 0.026(2) 0.058(3) 0.0016(19) 0.015(2) -0.016(2)
O5B 0.037(2) 0.082(3) 0.038(2) -0.028(2) 0.0001(17) -0.025(2)
N1B 0.0250(19) 0.0255(19) 0.0192(17) -0.0059(14) -0.0009(14) -0.0024(15)
N2B 0.0215(18) 0.0210(17) 0.0183(17) -0.0011(14) -0.0003(14) -0.0016(14)
N3B 0.0265(19) 0.0243(18) 0.0220(18) -0.0033(15) 0.0020(15) -0.0066(15)
N4B 0.0209(18) 0.0275(19) 0.0214(18) 0.0006(15) 0.0005(14) -0.0058(15)
N5B 0.0236(19) 0.0286(19) 0.0178(17) -0.0011(15) 0.0004(14) -0.0058(15)
N6B 0.033(2) 0.0234(19) 0.0247(19) -0.0013(15) -0.0077(16) -0.0022(16)
C1B 0.038(3) 0.032(2) 0.021(2) -0.0053(19) -0.0062(19) 0.002(2)
C2B 0.036(3) 0.049(3) 0.032(3) -0.017(2) -0.012(2) 0.006(2)
C3B 0.028(3) 0.067(4) 0.048(3) -0.033(3) -0.009(2) -0.004(3)
C4B 0.033(3) 0.049(3) 0.040(3) -0.025(3) 0.005(2) -0.014(2)
C5B 0.026(2) 0.029(2) 0.023(2) -0.0118(18) 0.0032(17) -0.0065(18)
C6B 0.046(3) 0.023(2) 0.023(2) -0.0048(18) 0.001(2) -0.010(2)
C7B 0.027(2) 0.031(3) 0.029(2) 0.006(2) 0.0081(19) 0.007(2)
C8B 0.031(3) 0.032(3) 0.028(2) 0.000(2) 0.0109(19) -0.001(2)
C9B 0.044(3) 0.038(3) 0.045(3) 0.006(3) 0.016(3) 0.006(3)
C10B 0.038(3) 0.042(3) 0.049(3) -0.007(3) 0.019(3) 0.005(2)
C11B 0.035(3) 0.041(3) 0.029(2) -0.008(2) 0.010(2) -0.010(2)
C12B 0.039(3) 0.032(2) 0.024(2) -0.0050(19) 0.0015(19) -0.016(2)
C13B 0.020(2) 0.026(2) 0.0179(19) 0.0006(16) 0.0023(16) -0.0046(17)
C14B 0.023(2) 0.029(2) 0.020(2) -0.0021(17) -0.0024(16) -0.0084(18)
C15B 0.021(2) 0.030(2) 0.021(2) -0.0030(17) -0.0042(16) -0.0044(18)
C16B 0.025(2) 0.027(2) 0.018(2) 0.0019(17) 0.0000(16) -0.0063(18)
C17B 0.023(2) 0.037(3) 0.029(2) 0.006(2) -0.0036(18) -0.012(2)
C18B 0.022(2) 0.040(3) 0.024(2) 0.004(2) -0.0034(17) -0.008(2)
C19B 0.022(2) 0.024(2) 0.0176(19) -0.0015(16) 0.0026(16) -0.0033(17)
C20B 0.024(2) 0.032(2) 0.022(2) -0.0021(18) -0.0013(17) -0.0097(19)
C21B 0.021(2) 0.031(2) 0.023(2) -0.0046(18) -0.0011(17) -0.0047(18)
C22B 0.024(2) 0.024(2) 0.021(2) -0.0063(17) 0.0010(16) -0.0008(17)
C23B 0.026(2) 0.027(2) 0.028(2) -0.0080(18) -0.0029(18) -0.0048(18)
C24B 0.022(2) 0.029(2) 0.020(2) -0.0051(17) -0.0027(16) -0.0050(18)
C25B 0.046(3) 0.022(2) 0.033(3) 0.0006(19) -0.009(2) -0.005(2)
C26B 0.039(3) 0.032(3) 0.028(2) 0.001(2) -0.011(2) -0.002(2)
C27B 0.034(3) 0.025(2) 0.027(2) -0.0024(18) -0.0039(19) -0.010(2)
C28B 0.037(3) 0.024(2) 0.036(3) -0.011(2) 0.006(2) -0.009(2)
C29B 0.028(2) 0.044(3) 0.028(2) -0.013(2) 0.0069(19) -0.011(2)
S2B 0.0272(6) 0.0260(6) 0.0328(6) 0.0012(5) -0.0055(5) -0.0082(5)
C30B 0.034(3) 0.035(3) 0.049(3) 0.003(2) -0.013(2) -0.011(2)
O1M 0.044(2) 0.070(3) 0.048(3) -0.019(2) -0.0007(19) -0.010(2)
C1M 0.048(4) 0.050(4) 0.045(3) -0.012(3) -0.008(3) -0.004(3)
O2M 0.080(5) 0.112(6) 0.082(5) -0.012(4) 0.004(3) -0.028(4)
C2M 0.141(10) 0.083(7) 0.092(7) -0.012(5) -0.019(7) -0.073(7)

_geom_special_details            
;
 All esds (except the esd in the dihedral angle between two l.s. planes)
 are estimated using the full covariance matrix.  The cell esds are taken
 into account individually in the estimation of esds in distances, angles
 and torsion angles; correlations between esds in cell parameters are only
 used when they are defined by crystal symmetry.  An approximate (isotropic)
 treatment of cell esds is used for estimating esds involving l.s. planes.
;

loop_
_geom_bond_atom_site_label_1
_geom_bond_atom_site_label_2
_geom_bond_distance
_geom_bond_site_symmetry_2
_geom_bond_publ_flag
Mn1A C28A 1.799(5) . ?
Mn1A C29A 1.820(5) . ?
Mn1A C27A 1.838(5) . ?
Mn1A N3A 2.052(4) . ?
Mn1A N1A 2.053(4) . ?
Mn1A N2A 2.159(4) . ?
S1A O2A 1.423(3) . ?
S1A O1A 1.427(3) . ?
S1A N2A 1.753(4) . ?
S1A C13A 1.754(4) . ?
O3A C27A 1.138(6) . ?
O4A C28A 1.145(6) . ?
O5A C29A 1.152(6) . ?
N1A C5A 1.344(6) . ?
N1A C1A 1.346(6) . ?
N2A C6A 1.504(5) . ?
N2A C7A 1.505(5) . ?
N3A C8A 1.348(6) . ?
N3A C12A 1.357(6) . ?
N4A N5A 1.260(6) . ?
N4A C16A 1.433(6) . ?
N5A C19A 1.403(6) . ?
N6A C22A 1.356(6) . ?
N6A C26A 1.447(6) . ?
N6A C25A 1.458(6) . ?
C1A C2A 1.391(7) . ?
C1A H1AA 0.9500 . ?
C2A C3A 1.380(8) . ?
C2A H2AA 0.9500 . ?
C3A C4A 1.382(7) . ?
C3A H3AA 0.9500 . ?
C4A C5A 1.388(6) . ?
C4A H4AA 0.9500 . ?
C5A C6A 1.508(6) . ?
C6A H6AA 0.9900 . ?
C6A H6AB 0.9900 . ?
C7A C8A 1.494(6) . ?
C7A H7AA 0.9900 . ?
C7A H7AB 0.9900 . ?
C8A C9A 1.385(7) . ?
C9A C10A 1.382(8) . ?
C9A H9AA 0.9500 . ?
C10A C11A 1.372(9) . ?
C10A H10A 0.9500 . ?
C11A C12A 1.373(8) . ?
C11A H11A 0.9500 . ?
C12A H12A 0.9500 . ?
C13A C18A 1.391(7) . ?
C13A C14A 1.399(6) . ?
C14A C15A 1.378(7) . ?
C14A H14A 0.9500 . ?
C15A C16A 1.391(7) . ?
C15A H15A 0.9500 . ?
C16A C17A 1.400(7) . ?
C17A C18A 1.379(7) . ?
C17A H17A 0.9500 . ?
C18A H18A 0.9500 . ?
C19A C20A 1.396(7) . ?
C19A C24A 1.402(7) . ?
C20A C21A 1.392(6) . ?
C20A H20A 0.9500 . ?
C21A C22A 1.410(6) . ?
C21A H21A 0.9500 . ?
C22A C23A 1.422(6) . ?
C23A C24A 1.382(6) . ?
C23A H23A 0.9500 . ?
C24A H24A 0.9500 . ?
C25A H25A 0.9800 . ?
C25A H25B 0.9800 . ?
C25A H25C 0.9800 . ?
C26A H26A 0.9800 . ?
C26A H26B 0.9800 . ?
C26A H26C 0.9800 . ?
Mn1B C28B 1.807(5) . ?
Mn1B C27B 1.809(5) . ?
Mn1B C29B 1.829(5) . ?
Mn1B N1B 2.045(4) . ?
Mn1B N3B 2.055(4) . ?
Mn1B N2B 2.158(4) . ?
S1B O2B 1.425(3) . ?
S1B O1B 1.428(4) . ?
S1B N2B 1.741(4) . ?
S1B C13B 1.761(5) . ?
O3B C27B 1.154(6) . ?
O4B C28B 1.144(6) . ?
O5B C29B 1.142(6) . ?
N1B C5B 1.347(6) . ?
N1B C1B 1.352(6) . ?
N2B C6B 1.503(6) . ?
N2B C7B 1.506(6) . ?
N3B C8B 1.348(6) . ?
N3B C12B 1.349(6) . ?
N4B N5B 1.275(5) . ?
N4B C16B 1.434(6) . ?
N5B C19B 1.398(6) . ?
N6B C22B 1.366(6) . ?
N6B C25B 1.452(7) . ?
N6B C26B 1.462(6) . ?
C1B C2B 1.376(8) . ?
C1B H1BA 0.9500 . ?
C2B C3B 1.375(10) . ?
C2B H2BA 0.9500 . ?
C3B C4B 1.396(9) . ?
C3B H3BA 0.9500 . ?
C4B C5B 1.373(7) . ?
C4B H4BA 0.9500 . ?
C5B C6B 1.495(7) . ?
C6B H6BA 0.9900 . ?
C6B H6BB 0.9900 . ?
C7B C8B 1.503(6) . ?
C7B H7BA 0.9900 . ?
C7B H7BB 0.9900 . ?
C8B C9B 1.386(7) . ?
C9B C10B 1.381(8) . ?
C9B H9BA 0.9500 . ?
C10B C11B 1.376(8) . ?
C10B H10B 0.9500 . ?
C11B C12B 1.385(7) . ?
C11B H11B 0.9500 . ?
C12B H12B 0.9500 . ?
C13B C14B 1.395(6) . ?
C13B C18B 1.395(7) . ?
C14B C15B 1.371(6) . ?
C14B H14B 0.9500 . ?
C15B C16B 1.404(7) . ?
C15B H15B 0.9500 . ?
C16B C17B 1.401(6) . ?
C17B C18B 1.387(7) . ?
C17B H17B 0.9500 . ?
C18B H18B 0.9500 . ?
C19B C20B 1.397(6) . ?
C19B C24B 1.412(6) . ?
C20B C21B 1.374(7) . ?
C20B H20B 0.9500 . ?
C21B C22B 1.408(7) . ?
C21B H21B 0.9500 . ?
C22B C23B 1.426(6) . ?
C23B C24B 1.363(7) . ?
C23B H23B 0.9500 . ?
C24B H24B 0.9500 . ?
C25B H25D 0.9800 . ?
C25B H25E 0.9800 . ?
C25B H25F 0.9800 . ?
C26B H26D 0.9800 . ?
C26B H26E 0.9800 . ?
C26B H26F 0.9800 . ?
S2A O6A 1.412(8) . ?
S2A O7A 1.539(12) . ?
S2A O8A 1.635(8) . ?
S2A C30A 1.795(11) . ?
F1A C30A 1.322(12) . ?
F2A C30A 1.521(15) . ?
F3A C30A 1.413(14) . ?
S2C O7C 1.394(9) . ?
S2C O8C 1.446(3) . ?
S2C O6C 1.483(10) . ?
S2C C30C 1.758(18) . ?
F1C C30C 1.66(2) . ?
F2C C30C 1.346(19) . ?
F3C C30C 1.388(18) . ?
S2B O7B 1.398(8) . ?
S2B O8D 1.403(11) . ?
S2B O6B 1.432(8) . ?
S2B O6D 1.449(9) . ?
S2B O8B 1.454(7) . ?
S2B O7D 1.479(12) . ?
S2B C30B 1.830(6) . ?
C30B F2D 1.239(11) . ?
C30B F1B 1.293(10) . ?
C30B F3D 1.308(11) . ?
C30B F3B 1.314(10) . ?
C30B F1D 1.395(11) . ?
C30B F2B 1.427(10) . ?
O1M C1M 1.402(8) . ?
O1M H1M 0.8400 . ?
C1M H1M1 0.9800 . ?
C1M H1M2 0.9800 . ?
C1M H1M3 0.9800 . ?
O2M C2M 1.372(11) . ?
O2M H2M 0.8400 . ?
C2M H2M1 0.9800 . ?
C2M H2M2 0.9800 . ?
C2M H2M3 0.9800 . ?

loop_
_geom_angle_atom_site_label_1
_geom_angle_atom_site_label_2
_geom_angle_atom_site_label_3
_geom_angle
_geom_angle_site_symmetry_1
_geom_angle_site_symmetry_3
_geom_angle_publ_flag
C28A Mn1A C29A 86.7(2) . . ?
C28A Mn1A C27A 84.6(2) . . ?
C29A Mn1A C27A 88.4(2) . . ?
C28A Mn1A N3A 97.1(2) . . ?
C29A Mn1A N3A 93.22(19) . . ?
C27A Mn1A N3A 177.68(18) . . ?
C28A Mn1A N1A 95.20(19) . . ?
C29A Mn1A N1A 175.30(19) . . ?
C27A Mn1A N1A 96.02(17) . . ?
N3A Mn1A N1A 82.28(15) . . ?
C28A Mn1A N2A 175.45(19) . . ?
C29A Mn1A N2A 96.78(17) . . ?
C27A Mn1A N2A 98.40(17) . . ?
N3A Mn1A N2A 79.80(15) . . ?
N1A Mn1A N2A 81.12(14) . . ?
O2A S1A O1A 120.9(2) . . ?
O2A S1A N2A 104.90(18) . . ?
O1A S1A N2A 105.68(19) . . ?
O2A S1A C13A 108.3(2) . . ?
O1A S1A C13A 109.7(2) . . ?
N2A S1A C13A 106.46(19) . . ?
C5A N1A C1A 117.7(4) . . ?
C5A N1A Mn1A 116.2(3) . . ?
C1A N1A Mn1A 125.3(3) . . ?
C6A N2A C7A 112.1(3) . . ?
C6A N2A S1A 108.2(3) . . ?
C7A N2A S1A 109.4(3) . . ?
C6A N2A Mn1A 107.7(2) . . ?
C7A N2A Mn1A 107.5(3) . . ?
S1A N2A Mn1A 111.99(18) . . ?
C8A N3A C12A 117.9(4) . . ?
C8A N3A Mn1A 116.7(3) . . ?
C12A N3A Mn1A 125.1(4) . . ?
N5A N4A C16A 112.5(4) . . ?
N4A N5A C19A 113.2(4) . . ?
C22A N6A C26A 120.9(4) . . ?
C22A N6A C25A 121.0(4) . . ?
C26A N6A C25A 118.1(4) . . ?
N1A C1A C2A 122.9(5) . . ?
N1A C1A H1AA 118.5 . . ?
C2A C1A H1AA 118.5 . . ?
C3A C2A C1A 118.5(5) . . ?
C3A C2A H2AA 120.8 . . ?
C1A C2A H2AA 120.8 . . ?
C2A C3A C4A 119.3(4) . . ?
C2A C3A H3AA 120.3 . . ?
C4A C3A H3AA 120.3 . . ?
C3A C4A C5A 118.8(4) . . ?
C3A C4A H4AA 120.6 . . ?
C5A C4A H4AA 120.6 . . ?
N1A C5A C4A 122.8(4) . . ?
N1A C5A C6A 115.8(4) . . ?
C4A C5A C6A 121.2(4) . . ?
N2A C6A C5A 111.7(3) . . ?
N2A C6A H6AA 109.3 . . ?
C5A C6A H6AA 109.3 . . ?
N2A C6A H6AB 109.3 . . ?
C5A C6A H6AB 109.3 . . ?
H6AA C6A H6AB 107.9 . . ?
C8A C7A N2A 110.7(4) . . ?
C8A C7A H7AA 109.5 . . ?
N2A C7A H7AA 109.5 . . ?
C8A C7A H7AB 109.5 . . ?
N2A C7A H7AB 109.5 . . ?
H7AA C7A H7AB 108.1 . . ?
N3A C8A C9A 122.4(4) . . ?
N3A C8A C7A 116.2(4) . . ?
C9A C8A C7A 121.3(4) . . ?
C10A C9A C8A 118.3(5) . . ?
C10A C9A H9AA 120.8 . . ?
C8A C9A H9AA 120.8 . . ?
C11A C10A C9A 120.0(5) . . ?
C11A C10A H10A 120.0 . . ?
C9A C10A H10A 120.0 . . ?
C10A C11A C12A 119.0(5) . . ?
C10A C11A H11A 120.5 . . ?
C12A C11A H11A 120.5 . . ?
N3A C12A C11A 122.4(5) . . ?
N3A C12A H12A 118.8 . . ?
C11A C12A H12A 118.8 . . ?
C18A C13A C14A 120.8(4) . . ?
C18A C13A S1A 118.4(3) . . ?
C14A C13A S1A 120.7(4) . . ?
C15A C14A C13A 119.4(4) . . ?
C15A C14A H14A 120.3 . . ?
C13A C14A H14A 120.3 . . ?
C14A C15A C16A 120.1(4) . . ?
C14A C15A H15A 119.9 . . ?
C16A C15A H15A 119.9 . . ?
C15A C16A C17A 120.3(4) . . ?
C15A C16A N4A 125.9(4) . . ?
C17A C16A N4A 113.9(4) . . ?
C18A C17A C16A 119.8(5) . . ?
C18A C17A H17A 120.1 . . ?
C16A C17A H17A 120.1 . . ?
C17A C18A C13A 119.6(4) . . ?
C17A C18A H18A 120.2 . . ?
C13A C18A H18A 120.2 . . ?
C20A C19A C24A 118.8(4) . . ?
C20A C19A N5A 115.9(4) . . ?
C24A C19A N5A 125.3(4) . . ?
C21A C20A C19A 121.1(4) . . ?
C21A C20A H20A 119.5 . . ?
C19A C20A H20A 119.5 . . ?
C20A C21A C22A 120.5(4) . . ?
C20A C21A H21A 119.8 . . ?
C22A C21A H21A 119.8 . . ?
N6A C22A C21A 120.9(4) . . ?
N6A C22A C23A 121.0(4) . . ?
C21A C22A C23A 118.0(4) . . ?
C24A C23A C22A 120.7(4) . . ?
C24A C23A H23A 119.6 . . ?
C22A C23A H23A 119.6 . . ?
C23A C24A C19A 120.9(4) . . ?
C23A C24A H24A 119.5 . . ?
C19A C24A H24A 119.5 . . ?
N6A C25A H25A 109.5 . . ?
N6A C25A H25B 109.5 . . ?
H25A C25A H25B 109.5 . . ?
N6A C25A H25C 109.5 . . ?
H25A C25A H25C 109.5 . . ?
H25B C25A H25C 109.5 . . ?
N6A C26A H26A 109.5 . . ?
N6A C26A H26B 109.5 . . ?
H26A C26A H26B 109.5 . . ?
N6A C26A H26C 109.5 . . ?
H26A C26A H26C 109.5 . . ?
H26B C26A H26C 109.5 . . ?
O3A C27A Mn1A 172.1(4) . . ?
O4A C28A Mn1A 175.1(5) . . ?
O5A C29A Mn1A 174.8(4) . . ?
C28B Mn1B C27B 88.5(2) . . ?
C28B Mn1B C29B 88.2(2) . . ?
C27B Mn1B C29B 89.0(2) . . ?
C28B Mn1B N1B 95.3(2) . . ?
C27B Mn1B N1B 90.30(19) . . ?
C29B Mn1B N1B 176.4(2) . . ?
C28B Mn1B N3B 93.99(19) . . ?
C27B Mn1B N3B 176.82(19) . . ?
C29B Mn1B N3B 89.1(2) . . ?
N1B Mn1B N3B 91.42(15) . . ?
C28B Mn1B N2B 170.66(18) . . ?
C27B Mn1B N2B 99.87(18) . . ?
C29B Mn1B N2B 96.0(2) . . ?
N1B Mn1B N2B 80.67(15) . . ?
N3B Mn1B N2B 77.78(15) . . ?
O2B S1B O1B 120.7(2) . . ?
O2B S1B N2B 104.25(19) . . ?
O1B S1B N2B 105.9(2) . . ?
O2B S1B C13B 110.7(2) . . ?
O1B S1B C13B 108.6(2) . . ?
N2B S1B C13B 105.48(19) . . ?
C5B N1B C1B 117.7(4) . . ?
C5B N1B Mn1B 117.4(3) . . ?
C1B N1B Mn1B 124.6(3) . . ?
C6B N2B C7B 109.6(4) . . ?
C6B N2B S1B 110.5(3) . . ?
C7B N2B S1B 111.0(3) . . ?
C6B N2B Mn1B 109.0(3) . . ?
C7B N2B Mn1B 105.1(3) . . ?
S1B N2B Mn1B 111.65(18) . . ?
C8B N3B C12B 117.8(4) . . ?
C8B N3B Mn1B 115.3(3) . . ?
C12B N3B Mn1B 126.5(3) . . ?
N5B N4B C16B 111.5(4) . . ?
N4B N5B C19B 116.2(4) . . ?
C22B N6B C25B 121.4(4) . . ?
C22B N6B C26B 120.3(4) . . ?
C25B N6B C26B 117.6(4) . . ?
N1B C1B C2B 123.1(5) . . ?
N1B C1B H1BA 118.4 . . ?
C2B C1B H1BA 118.4 . . ?
C3B C2B C1B 118.5(5) . . ?
C3B C2B H2BA 120.8 . . ?
C1B C2B H2BA 120.8 . . ?
C2B C3B C4B 119.3(5) . . ?
C2B C3B H3BA 120.4 . . ?
C4B C3B H3BA 120.4 . . ?
C5B C4B C3B 118.8(5) . . ?
C5B C4B H4BA 120.6 . . ?
C3B C4B H4BA 120.6 . . ?
N1B C5B C4B 122.5(5) . . ?
N1B C5B C6B 116.3(4) . . ?
C4B C5B C6B 121.1(5) . . ?
C5B C6B N2B 112.8(4) . . ?
C5B C6B H6BA 109.0 . . ?
N2B C6B H6BA 109.0 . . ?
C5B C6B H6BB 109.0 . . ?
N2B C6B H6BB 109.0 . . ?
H6BA C6B H6BB 107.8 . . ?
C8B C7B N2B 108.0(4) . . ?
C8B C7B H7BA 110.1 . . ?
N2B C7B H7BA 110.1 . . ?
C8B C7B H7BB 110.1 . . ?
N2B C7B H7BB 110.1 . . ?
H7BA C7B H7BB 108.4 . . ?
N3B C8B C9B 122.4(5) . . ?
N3B C8B C7B 116.2(4) . . ?
C9B C8B C7B 121.4(5) . . ?
C10B C9B C8B 119.0(5) . . ?
C10B C9B H9BA 120.5 . . ?
C8B C9B H9BA 120.5 . . ?
C11B C10B C9B 119.2(5) . . ?
C11B C10B H10B 120.4 . . ?
C9B C10B H10B 120.4 . . ?
C10B C11B C12B 118.9(5) . . ?
C10B C11B H11B 120.5 . . ?
C12B C11B H11B 120.5 . . ?
N3B C12B C11B 122.6(5) . . ?
N3B C12B H12B 118.7 . . ?
C11B C12B H12B 118.7 . . ?
C14B C13B C18B 121.6(4) . . ?
C14B C13B S1B 118.1(4) . . ?
C18B C13B S1B 120.3(3) . . ?
C15B C14B C13B 119.6(4) . . ?
C15B C14B H14B 120.2 . . ?
C13B C14B H14B 120.2 . . ?
C14B C15B C16B 120.0(4) . . ?
C14B C15B H15B 120.0 . . ?
C16B C15B H15B 120.0 . . ?
C17B C16B C15B 119.9(4) . . ?
C17B C16B N4B 116.2(4) . . ?
C15B C16B N4B 123.9(4) . . ?
C18B C17B C16B 120.4(5) . . ?
C18B C17B H17B 119.8 . . ?
C16B C17B H17B 119.8 . . ?
C17B C18B C13B 118.6(4) . . ?
C17B C18B H18B 120.7 . . ?
C13B C18B H18B 120.7 . . ?
C20B C19B N5B 115.5(4) . . ?
C20B C19B C24B 118.0(4) . . ?
N5B C19B C24B 126.5(4) . . ?
C21B C20B C19B 121.8(4) . . ?
C21B C20B H20B 119.1 . . ?
C19B C20B H20B 119.1 . . ?
C20B C21B C22B 120.6(4) . . ?
C20B C21B H21B 119.7 . . ?
C22B C21B H21B 119.7 . . ?
N6B C22B C21B 121.0(4) . . ?
N6B C22B C23B 121.8(4) . . ?
C21B C22B C23B 117.2(4) . . ?
C24B C23B C22B 121.6(4) . . ?
C24B C23B H23B 119.2 . . ?
C22B C23B H23B 119.2 . . ?
C23B C24B C19B 120.5(4) . . ?
C23B C24B H24B 119.7 . . ?
C19B C24B H24B 119.7 . . ?
N6B C25B H25D 109.5 . . ?
N6B C25B H25E 109.5 . . ?
H25D C25B H25E 109.5 . . ?
N6B C25B H25F 109.5 . . ?
H25D C25B H25F 109.5 . . ?
H25E C25B H25F 109.5 . . ?
N6B C26B H26D 109.5 . . ?
N6B C26B H26E 109.5 . . ?
H26D C26B H26E 109.5 . . ?
N6B C26B H26F 109.5 . . ?
H26D C26B H26F 109.5 . . ?
H26E C26B H26F 109.5 . . ?
O3B C27B Mn1B 176.4(4) . . ?
O4B C28B Mn1B 178.6(6) . . ?
O5B C29B Mn1B 177.1(5) . . ?
O6A S2A O7A 113.6(6) . . ?
O6A S2A O8A 108.9(5) . . ?
O7A S2A O8A 129.9(6) . . ?
O6A S2A C30A 104.8(5) . . ?
O7A S2A C30A 101.0(6) . . ?
O8A S2A C30A 92.4(5) . . ?
F1A C30A F3A 102.3(9) . . ?
F1A C30A F2A 116.4(9) . . ?
F3A C30A F2A 128.1(10) . . ?
F1A C30A S2A 115.1(8) . . ?
F3A C30A S2A 100.2(7) . . ?
F2A C30A S2A 93.5(7) . . ?
O7C S2C O8C 107.6(4) . . ?
O7C S2C O6C 121.0(5) . . ?
O8C S2C O6C 108.1(5) . . ?
O7C S2C C30C 109.3(7) . . ?
O8C S2C C30C 110.8(6) . . ?
O6C S2C C30C 99.6(7) . . ?
F2C C30C F3C 120.8(14) . . ?
F2C C30C F1C 89.0(11) . . ?
F3C C30C F1C 117.5(12) . . ?
F2C C30C S2C 111.8(12) . . ?
F3C C30C S2C 117.0(11) . . ?
F1C C30C S2C 94.5(10) . . ?
O7B S2B O6B 115.4(5) . . ?
O8D S2B O6D 118.8(6) . . ?
O7B S2B O8B 116.3(5) . . ?
O6B S2B O8B 115.5(5) . . ?
O8D S2B O7D 115.7(7) . . ?
O6D S2B O7D 108.9(6) . . ?
O7B S2B C30B 102.7(4) . . ?
O8D S2B C30B 103.3(5) . . ?
O6B S2B C30B 100.0(4) . . ?
O6D S2B C30B 106.4(4) . . ?
O8B S2B C30B 103.5(3) . . ?
O7D S2B C30B 101.6(5) . . ?
F2D C30B F3D 113.2(8) . . ?
F1B C30B F3B 108.8(7) . . ?
F2D C30B F1D 105.6(8) . . ?
F3D C30B F1D 105.9(7) . . ?
F1B C30B F2B 100.9(6) . . ?
F3B C30B F2B 108.3(6) . . ?
F2D C30B S2B 114.5(6) . . ?
F1B C30B S2B 116.2(5) . . ?
F3D C30B S2B 110.5(6) . . ?
F3B C30B S2B 114.1(5) . . ?
F1D C30B S2B 106.4(5) . . ?
F2B C30B S2B 107.4(5) . . ?
C1M O1M H1M 109.5 . . ?
O1M C1M H1M1 109.5 . . ?
O1M C1M H1M2 109.5 . . ?
H1M1 C1M H1M2 109.5 . . ?
O1M C1M H1M3 109.5 . . ?
H1M1 C1M H1M3 109.5 . . ?
H1M2 C1M H1M3 109.5 . . ?
C2M O2M H2M 109.5 . . ?
O2M C2M H2M1 109.5 . . ?
O2M C2M H2M2 109.5 . . ?
H2M1 C2M H2M2 109.5 . . ?
O2M C2M H2M3 109.5 . . ?
H2M1 C2M H2M3 109.5 . . ?
H2M2 C2M H2M3 109.5 . . ?

_refine_diff_density_max         2.865
_refine_diff_density_min         -3.776
_refine_diff_density_rms         0.132

_shelx_res_file                  
;

TITL p1 in P-1
    p1.res
    created by SHELXL-2016/6 at 17:15:07 on 22-Feb-2017
CELL 0.71073  10.5628  13.4613  26.2818  79.225  83.349  75.404
ZERR    4.00   0.0002   0.0003   0.0005   0.001   0.001   0.001
LATT  1
SFAC C H N O F S MN
UNIT 124 120 24 36 12 8 4
L.S. 8 0   22
BOND $H
FMAP 2
PLAN 20
ACTA
TEMP -140
SHEL 9999 0.78
SIZE 0.134 0.122 0.108
REM  COLOR:orange
ABIN
WGHT    0.114700   21.217402
FVAR       0.35700   0.54320   0.52963
MN1A  7    0.300122    0.009669    0.756980    11.00000    0.01773    0.01920 =
         0.02375    0.00037   -0.00368   -0.00518
S1A   6    0.140340    0.175068    0.666056    11.00000    0.02118    0.01963 =
         0.02179   -0.00152   -0.00560   -0.00381
O1A   4    0.018647    0.161022    0.692487    11.00000    0.02013    0.03298 =
         0.03249    0.00132   -0.00584   -0.01008
O2A   4    0.213136    0.104621    0.633121    11.00000    0.03638    0.02167 =
         0.02493   -0.00584   -0.00885   -0.00270
O3A   4    0.329581   -0.113870    0.672009    11.00000    0.03046    0.02423 =
         0.04112   -0.01247   -0.00165   -0.00429
O4A   4    0.388158   -0.201016    0.815697    11.00000    0.05152    0.03341 =
         0.06931    0.02103   -0.02004   -0.01344
O5A   4    0.035370   -0.033359    0.780215    11.00000    0.02450    0.03552 =
         0.04956   -0.00114    0.00212   -0.01413
N1A   3    0.481327    0.043488    0.745178    11.00000    0.01721    0.02275 =
         0.02216   -0.00434   -0.00204   -0.00267
N2A   3    0.244426    0.166131    0.714881    11.00000    0.01512    0.01939 =
         0.01911   -0.00288   -0.00114   -0.00367
N3A   3    0.280334    0.093063    0.816449    11.00000    0.02516    0.03290 =
         0.01926   -0.00207   -0.00142   -0.00962
N4A   3    0.066294    0.593964    0.536041    11.00000    0.02749    0.02962 =
         0.02758   -0.00381   -0.00201   -0.00714
N5A   3   -0.028247    0.664228    0.549649    11.00000    0.02934    0.02752 =
         0.02502   -0.00347   -0.00686   -0.00667
N6A   3   -0.102286    1.053425    0.422944    11.00000    0.02587    0.02363 =
         0.02703    0.00134   -0.00323   -0.00455
C1A   1    0.590028   -0.014700    0.767637    11.00000    0.02186    0.03073 =
         0.03602   -0.00147   -0.01019   -0.00327
AFIX  43
H1AA  2    0.588384   -0.082204    0.786092    11.00000   -1.20000
AFIX   0
C2A   1    0.704716    0.019584    0.765037    11.00000    0.02121    0.04457 =
         0.03290   -0.00596   -0.00744   -0.00535
AFIX  43
H2AA  2    0.780640   -0.024356    0.780392    11.00000   -1.20000
AFIX   0
C3A   1    0.705606    0.118902    0.739634    11.00000    0.01936    0.05018 =
         0.02987   -0.01158   -0.00124   -0.01444
AFIX  43
H3AA  2    0.781528    0.145281    0.738253    11.00000   -1.20000
AFIX   0
C4A   1    0.594919    0.179614    0.716220    11.00000    0.02469    0.02841 =
         0.02586   -0.00680   -0.00112   -0.01119
AFIX  43
H4AA  2    0.593818    0.247976    0.698306    11.00000   -1.20000
AFIX   0
C5A   1    0.485443    0.138875    0.719360    11.00000    0.01439    0.02662 =
         0.02091   -0.00812    0.00124   -0.00459
C6A   1    0.367486    0.196384    0.689675    11.00000    0.01930    0.02322 =
         0.02710    0.00101   -0.00178   -0.00741
AFIX  23
H6AA  2    0.356478    0.272205    0.687757    11.00000   -1.20000
H6AB  2    0.382244    0.181010    0.653773    11.00000   -1.20000
AFIX   0
C7A   1    0.174629    0.235246    0.753331    11.00000    0.02401    0.02476 =
         0.02684   -0.00833   -0.00543    0.00427
AFIX  23
H7AA  2    0.185283    0.306963    0.740846    11.00000   -1.20000
H7AB  2    0.079762    0.237233    0.756297    11.00000   -1.20000
AFIX   0
C8A   1    0.228295    0.196248    0.805398    11.00000    0.02179    0.03158 =
         0.02522   -0.00602   -0.00157   -0.00702
C9A   1    0.218568    0.262419    0.840943    11.00000    0.02394    0.04502 =
         0.03270   -0.01452   -0.00097   -0.00660
AFIX  43
H9AA  2    0.181989    0.334965    0.832152    11.00000   -1.20000
AFIX   0
C10A  1    0.263431    0.220214    0.889517    11.00000    0.03445    0.06209 =
         0.02740   -0.01876    0.00059   -0.01087
AFIX  43
H10A  2    0.256270    0.263638    0.914856    11.00000   -1.20000
AFIX   0
C11A  1    0.318309    0.115570    0.901112    11.00000    0.04382    0.06296 =
         0.02220   -0.00162   -0.00458   -0.01604
AFIX  43
H11A  2    0.351461    0.086192    0.934089    11.00000   -1.20000
AFIX   0
C12A  1    0.324565    0.053978    0.864317    11.00000    0.04498    0.04162 =
         0.02753    0.00172   -0.00795   -0.01504
AFIX  43
H12A  2    0.361188   -0.018653    0.872658    11.00000   -1.20000
AFIX   0
C13A  1    0.119226    0.301873    0.631063    11.00000    0.02423    0.01778 =
         0.02480   -0.00006   -0.00851   -0.00231
C14A  1    0.023368    0.383918    0.647926    11.00000    0.02415    0.02982 =
         0.02576   -0.00403   -0.00227    0.00005
AFIX  43
H14A  2   -0.027407    0.372639    0.679816    11.00000   -1.20000
AFIX   0
C15A  1    0.003305    0.481263    0.617828    11.00000    0.02591    0.02392 =
         0.03456   -0.00496   -0.00248   -0.00093
AFIX  43
H15A  2   -0.062022    0.537317    0.628853    11.00000   -1.20000
AFIX   0
C16A  1    0.078486    0.497626    0.571345    11.00000    0.02737    0.02457 =
         0.02568   -0.00056   -0.00903   -0.00499
C17A  1    0.175663    0.415631    0.555061    11.00000    0.03234    0.03083 =
         0.02615   -0.00136    0.00217   -0.00359
AFIX  43
H17A  2    0.227491    0.427183    0.523472    11.00000   -1.20000
AFIX   0
C18A  1    0.195976    0.318028    0.584993    11.00000    0.03217    0.02731 =
         0.02515   -0.00007   -0.00135   -0.00078
AFIX  43
H18A  2    0.262026    0.262146    0.574201    11.00000   -1.20000
AFIX   0
C19A  1   -0.042229    0.758831    0.515221    11.00000    0.02462    0.02438 =
         0.02390   -0.00074   -0.00991   -0.00753
C20A  1   -0.139003    0.842073    0.530202    11.00000    0.02862    0.02661 =
         0.01993   -0.00039   -0.00169   -0.00631
AFIX  43
H20A  2   -0.192009    0.831320    0.561547    11.00000   -1.20000
AFIX   0
C21A  1   -0.159069    0.940561    0.499950    11.00000    0.02622    0.02400 =
         0.02424   -0.00617   -0.00241   -0.00475
AFIX  43
H21A  2   -0.224820    0.996331    0.511010    11.00000   -1.20000
AFIX   0
C22A  1   -0.082478    0.958130    0.453000    11.00000    0.02164    0.02115 =
         0.02386   -0.00293   -0.00644   -0.00719
C23A  1    0.014207    0.872445    0.437641    11.00000    0.02201    0.02857 =
         0.02520    0.00131   -0.00306   -0.00643
AFIX  43
H23A  2    0.066154    0.882005    0.405912    11.00000   -1.20000
AFIX   0
C24A  1    0.033441    0.775406    0.468366    11.00000    0.02114    0.02635 =
         0.03089   -0.00106   -0.00446   -0.00292
AFIX  43
H24A  2    0.098861    0.719151    0.457579    11.00000   -1.20000
AFIX   0
C25A  1   -0.023299    1.071680    0.374353    11.00000    0.02793    0.02733 =
         0.03919    0.00838    0.00222   -0.00299
AFIX 137
H25A  2   -0.027436    1.021447    0.352353    11.00000   -1.50000
H25B  2    0.067952    1.063384    0.381754    11.00000   -1.50000
H25C  2   -0.057332    1.142477    0.356297    11.00000   -1.50000
AFIX   0
C26A  1   -0.200259    1.140623    0.438823    11.00000    0.03969    0.02194 =
         0.03193   -0.00281   -0.00873   -0.00770
AFIX 137
H26A  2   -0.193666    1.142284    0.475528    11.00000   -1.50000
H26B  2   -0.287786    1.133145    0.433952    11.00000   -1.50000
H26C  2   -0.185681    1.205496    0.417741    11.00000   -1.50000
AFIX   0
C27A  1    0.320876   -0.061062    0.701998    11.00000    0.01600    0.01918 =
         0.03486    0.00117   -0.00347   -0.00153
C28A  1    0.355833   -0.117348    0.794456    11.00000    0.02943    0.02812 =
         0.04233    0.00632   -0.01016   -0.01013
C29A  1    0.135337   -0.011819    0.770647    11.00000    0.03178    0.02197 =
         0.03048   -0.00025   -0.00450   -0.00533
MN1B  7    0.703267    0.311364    0.882255    11.00000    0.02358    0.01953 =
         0.01930   -0.00461   -0.00049   -0.00565
S1B   6    0.801757    0.449523    0.777982    11.00000    0.02048    0.02450 =
         0.01750   -0.00156    0.00096   -0.00252
O1B   4    0.735327    0.391024    0.754836    11.00000    0.03524    0.03153 =
         0.02115   -0.00489   -0.00252   -0.01040
O2B   4    0.936533    0.410660    0.788023    11.00000    0.02192    0.02899 =
         0.03090   -0.00117   -0.00031   -0.00085
O3B   4    0.916032    0.168836    0.829217    11.00000    0.04138    0.02765 =
         0.04469   -0.01464    0.01133    0.00008
O4B   4    0.657798    0.126027    0.954800    11.00000    0.07364    0.02647 =
         0.05769    0.00156    0.01536   -0.01615
O5B   4    0.515934    0.273129    0.816390    11.00000    0.03735    0.08168 =
         0.03797   -0.02760    0.00015   -0.02512
N1B   3    0.835362    0.341606    0.924797    11.00000    0.02501    0.02549 =
         0.01915   -0.00594   -0.00087   -0.00239
N2B   3    0.721239    0.460725    0.839051    11.00000    0.02146    0.02100 =
         0.01827   -0.00105   -0.00030   -0.00165
N3B   3    0.551098    0.411977    0.915963    11.00000    0.02647    0.02430 =
         0.02196   -0.00335    0.00200   -0.00660
N4B   3    0.705340    0.882442    0.661193    11.00000    0.02092    0.02751 =
         0.02138    0.00060    0.00055   -0.00575
N5B   3    0.611079    0.905472    0.631611    11.00000    0.02362    0.02855 =
         0.01784   -0.00110    0.00041   -0.00585
N6B   3    0.511479    1.284360    0.496365    11.00000    0.03332    0.02343 =
         0.02466   -0.00129   -0.00766   -0.00222
C1B   1    0.898023    0.273086    0.963619    11.00000    0.03792    0.03243 =
         0.02052   -0.00532   -0.00623    0.00209
AFIX  43
H1BA  2    0.873415    0.208774    0.974509    11.00000   -1.20000
AFIX   0
C2B   1    0.995787    0.292026    0.988131    11.00000    0.03604    0.04909 =
         0.03180   -0.01660   -0.01187    0.00639
AFIX  43
H2BA  2    1.036152    0.242676    1.015863    11.00000   -1.20000
AFIX   0
C3B   1    1.033696    0.383995    0.971568    11.00000    0.02787    0.06689 =
         0.04756   -0.03261   -0.00907   -0.00415
AFIX  43
H3BA  2    1.102060    0.398610    0.987308    11.00000   -1.20000
AFIX   0
C4B   1    0.970607    0.455674    0.931359    11.00000    0.03289    0.04881 =
         0.04000   -0.02513    0.00510   -0.01374
AFIX  43
H4BA  2    0.995703    0.519474    0.919195    11.00000   -1.20000
AFIX   0
C5B   1    0.871668    0.432320    0.909712    11.00000    0.02615    0.02892 =
         0.02287   -0.01177    0.00319   -0.00652
C6B   1    0.793343    0.509765    0.869692    11.00000    0.04563    0.02259 =
         0.02341   -0.00477    0.00122   -0.01037
AFIX  23
H6BA  2    0.852837    0.545926    0.845578    11.00000   -1.20000
H6BB  2    0.729192    0.562560    0.887082    11.00000   -1.20000
AFIX   0
C7B   1    0.582421    0.524505    0.834506    11.00000    0.02719    0.03143 =
         0.02918    0.00586    0.00809    0.00731
AFIX  23
H7BA  2    0.581680    0.599345    0.824904    11.00000   -1.20000
H7BB  2    0.541357    0.504174    0.807278    11.00000   -1.20000
AFIX   0
C8B   1    0.507703    0.504955    0.886185    11.00000    0.03091    0.03235 =
         0.02765   -0.00035    0.01088   -0.00071
C9B   1    0.398051    0.577597    0.901238    11.00000    0.04364    0.03752 =
         0.04539    0.00615    0.01621    0.00605
AFIX  43
H9BA  2    0.371311    0.643352    0.879916    11.00000   -1.20000
AFIX   0
C10B  1    0.328255    0.552944    0.947700    11.00000    0.03809    0.04212 =
         0.04905   -0.00664    0.01857    0.00529
AFIX  43
H10B  2    0.251366    0.600770    0.958280    11.00000   -1.20000
AFIX   0
C11B  1    0.371443    0.458277    0.978472    11.00000    0.03450    0.04115 =
         0.02891   -0.00845    0.01017   -0.00956
AFIX  43
H11B  2    0.325129    0.439934    1.010651    11.00000   -1.20000
AFIX   0
C12B  1    0.483554    0.390155    0.961766    11.00000    0.03927    0.03156 =
         0.02393   -0.00499    0.00147   -0.01597
AFIX  43
H12B  2    0.514091    0.325463    0.983445    11.00000   -1.20000
AFIX   0
C13B  1    0.774073    0.577218    0.743068    11.00000    0.02024    0.02648 =
         0.01790    0.00063    0.00227   -0.00457
C14B  1    0.661095    0.615005    0.715947    11.00000    0.02288    0.02926 =
         0.02035   -0.00205   -0.00242   -0.00842
AFIX  43
H14B  2    0.602089    0.572023    0.716214    11.00000   -1.20000
AFIX   0
C15B  1    0.635750    0.714589    0.688900    11.00000    0.02074    0.03028 =
         0.02065   -0.00295   -0.00415   -0.00439
AFIX  43
H15B  2    0.558804    0.740882    0.670473    11.00000   -1.20000
AFIX   0
C16B  1    0.723535    0.777693    0.688442    11.00000    0.02450    0.02742 =
         0.01757    0.00191   -0.00005   -0.00629
C17B  1    0.837081    0.738676    0.715581    11.00000    0.02286    0.03665 =
         0.02868    0.00592   -0.00364   -0.01246
AFIX  43
H17B  2    0.896189    0.781552    0.715361    11.00000   -1.20000
AFIX   0
C18B  1    0.863671    0.637863    0.742753    11.00000    0.02172    0.04002 =
         0.02435    0.00430   -0.00336   -0.00814
AFIX  43
H18B  2    0.941196    0.610670    0.760762    11.00000   -1.20000
AFIX   0
C19B  1    0.586311    1.005566    0.602396    11.00000    0.02245    0.02417 =
         0.01756   -0.00150    0.00259   -0.00330
C20B  1    0.488910    1.027059    0.567516    11.00000    0.02375    0.03242 =
         0.02195   -0.00212   -0.00128   -0.00974
AFIX  43
H20B  2    0.439397    0.977034    0.567724    11.00000   -1.20000
AFIX   0
C21B  1    0.462744    1.118567    0.532913    11.00000    0.02142    0.03144 =
         0.02346   -0.00462   -0.00111   -0.00475
AFIX  43
H21B  2    0.397422    1.129951    0.509089    11.00000   -1.20000
AFIX   0
C22B  1    0.531817    1.195608    0.532430    11.00000    0.02411    0.02374 =
         0.02095   -0.00630    0.00103   -0.00081
C23B  1    0.624693    1.176107    0.570526    11.00000    0.02640    0.02675 =
         0.02756   -0.00800   -0.00289   -0.00485
AFIX  43
H23B  2    0.668524    1.228554    0.572739    11.00000   -1.20000
AFIX   0
C24B  1    0.652147    1.084041    0.603855    11.00000    0.02245    0.02875 =
         0.02030   -0.00506   -0.00265   -0.00499
AFIX  43
H24B  2    0.716105    1.072616    0.628258    11.00000   -1.20000
AFIX   0
C25B  1    0.588058    1.361179    0.493556    11.00000    0.04646    0.02177 =
         0.03331    0.00057   -0.00937   -0.00498
AFIX 137
H25D  2    0.580626    1.383503    0.527418    11.00000   -1.50000
H25E  2    0.554985    1.421397    0.467263    11.00000   -1.50000
H25F  2    0.680249    1.330485    0.484092    11.00000   -1.50000
AFIX   0
C26B  1    0.427912    1.296023    0.453983    11.00000    0.03932    0.03199 =
         0.02806    0.00094   -0.01064   -0.00249
AFIX 137
H26D  2    0.337678    1.297302    0.468229    11.00000   -1.50000
H26E  2    0.460083    1.237363    0.435010    11.00000   -1.50000
H26F  2    0.429954    1.361223    0.430299    11.00000   -1.50000
AFIX   0
C27B  1    0.834814    0.226981    0.849106    11.00000    0.03351    0.02517 =
         0.02693   -0.00240   -0.00391   -0.00979
C28B  1    0.676783    0.197807    0.926994    11.00000    0.03721    0.02399 =
         0.03616   -0.01137    0.00575   -0.00917
C29B  1    0.588110    0.290195    0.840828    11.00000    0.02811    0.04421 =
         0.02804   -0.01340    0.00689   -0.01119
PART   1
S2A   6    0.667807   -0.223507    0.905270    21.00000    0.04346
F1A   5    0.631833   -0.018998    0.890884    21.00000    0.04317
F2A   5    0.647006   -0.126098    0.975762    21.00000    0.08692
F3A   5    0.826237   -0.113094    0.897660    21.00000    0.08043
O6A   4    0.746399   -0.303671    0.938846    21.00000    0.03885
O7A   4    0.718494   -0.218305    0.847747    21.00000    0.06285
O8A   4    0.517342   -0.198891    0.931404    21.00000    0.04218
C30A  1    0.695613   -0.105296    0.918919    21.00000    0.03845
PART   2
S2C   6    0.741839   -0.218792    0.896864   -21.00000    0.03582
F1C   5    0.723540   -0.099525    0.961515   -21.00000    0.06069
F2C   5    0.578765   -0.044055    0.907116   -21.00000    0.05301
AFIX   1
F3C   5    0.531050   -0.190140    0.965250   -21.00000   -1.20000
AFIX   0
O6C   4    0.664732   -0.224101    0.854165   -21.00000    0.03858
O7C   4    0.801257   -0.308688    0.929352   -21.00000    0.03020
AFIX   1
O8C   4    0.842450   -0.164390    0.874830   -21.00000   -1.20000
AFIX   0
C30C  1    0.619042   -0.141130    0.933237   -21.00000    0.06164
PART   0
S2B   6    0.313824    0.506764    0.728856    11.00000    0.02716    0.02597 =
         0.03276    0.00116   -0.00546   -0.00821
C30B  1    0.267195    0.619378    0.677931    11.00000    0.03407    0.03481 =
         0.04861    0.00340   -0.01264   -0.01061
PART   1
F1B   5    0.189148    0.611153    0.645293    31.00000    0.06070
F2B   5    0.186755    0.702036    0.702328    31.00000    0.04440
F3B   5    0.367067    0.651982    0.651930    31.00000    0.03772
O6B   4    0.390691    0.432692    0.698042    31.00000    0.03976
O7B   4    0.384402    0.542887    0.760390    31.00000    0.04191
O8B   4    0.188742    0.486463    0.751505    31.00000    0.03124
PART   2
F1D   5    0.251355    0.580110    0.634181   -31.00000    0.05406
F2D   5    0.160569    0.679300    0.687515   -31.00000    0.06051
F3D   5    0.363196    0.666462    0.664764   -31.00000    0.04797
O6D   4    0.443101    0.450029    0.712303   -31.00000    0.04401
O7D   4    0.325087    0.557249    0.772957   -31.00000    0.05889
O8D   4    0.208594    0.458636    0.733921   -31.00000    0.05658
PART   0
O1M   4    0.566689    0.436113    0.610078    11.00000    0.04399    0.06950 =
         0.04824   -0.01892   -0.00069   -0.00974
AFIX 147
H1M   2    0.519073    0.445142    0.637513    11.00000   -1.50000
AFIX   0
C1M   1    0.698009    0.424847    0.619322    11.00000    0.04834    0.04972 =
         0.04545   -0.01229   -0.00795   -0.00434
AFIX 137
H1M1  2    0.704519    0.479955    0.637842    11.00000   -1.50000
H1M2  2    0.750839    0.429909    0.586150    11.00000   -1.50000
H1M3  2    0.730492    0.356801    0.640439    11.00000   -1.50000
AFIX   0
O2M   4    0.082460    0.600197    0.837493    11.00000    0.07993    0.11183 =
         0.08220   -0.01220    0.00381   -0.02805
AFIX 147
H2M   2    0.147048    0.567961    0.820511    11.00000   -1.50000
AFIX   0
C2M   1    0.085337    0.703200    0.830797    11.00000    0.14054    0.08299 =
         0.09215   -0.01239   -0.01887   -0.07290
AFIX 137
H2M1  2    0.078537    0.724841    0.864797    11.00000   -1.50000
H2M2  2    0.011564    0.745407    0.811022    11.00000   -1.50000
H2M3  2    0.167962    0.712910    0.811791    11.00000   -1.50000

AFIX   0
HKLF 4


REM  p1 in P-1
REM R1 =  0.0887 for   12796 Fo > 4sig(Fo)  and  0.1040 for all   15418 data
REM    925 parameters refined using      0 restraints

END

WGHT      0.1130     21.3507

REM Highest difference peak  2.865,  deepest hole -3.776,  1-sigma level  0.132
Q1    1   0.6103 -0.2194  0.9150  11.00000  0.05    2.87
Q2    1   0.0763  0.7171  0.8787  11.00000  0.05    2.39
Q3    1   0.7824 -0.2106  0.8950  11.00000  0.05    1.94
Q4    1   0.7811 -0.0956  0.9469  11.00000  0.05    1.92
Q5    1   0.7012 -0.2274  0.8930  11.00000  0.05    1.88
Q6    1   0.5877 -0.2165  0.8805  11.00000  0.05    1.73
Q7    1   0.7980 -0.2060  0.8587  11.00000  0.05    1.60
Q8    1   0.5642 -0.0895  0.9598  11.00000  0.05    1.57
Q9    1   0.6773 -0.1023  0.9699  11.00000  0.05    1.53
Q10   1   0.8527 -0.1607  0.8974  11.00000  0.05    1.23
Q11   1   0.5499 -0.2477  0.9225  11.00000  0.05    1.16
Q12   1   0.6262 -0.1685  0.9872  11.00000  0.05    1.11
Q13   1   0.4996 -0.1678  0.9368  11.00000  0.05    0.94
Q14   1   0.2955  0.5040  0.7844  11.00000  0.05    0.88
Q15   1   0.3498  0.6823  0.7318  11.00000  0.05    0.87
Q16   1   0.1460  0.6453  0.6688  11.00000  0.05    0.87
Q17   1   0.6870 -0.0139  0.8804  11.00000  0.05    0.82
Q18   1   0.1432  0.6752  0.7118  11.00000  0.05    0.75
Q19   1   0.2433  0.4422  0.7089  11.00000  0.05    0.74
Q20   1   0.6584 -0.0986  0.9316  11.00000  0.05    0.70
;
_shelx_res_checksum              93365

_shelx_fab_file                  
;
    1    0    0     24.95      0.00
    2    0    0      4.41      0.00
    3    0    0      2.49      0.00
    4    0    0      0.14      0.00
    5    0    0     -2.67      0.00
    6    0    0      0.65      0.00
    7    0    0     -0.11      0.00
    8    0    0     -2.13      0.00
    9    0    0     -0.40      0.00
   10    0    0     -0.68      0.00
   11    0    0     -0.99      0.00
   12    0    0      0.45      0.00
   13    0    0      0.42      0.00
  -11    1    0     -0.20      0.00
  -10    1    0     -1.13      0.00
   -9    1    0      0.20      0.00
   -8    1    0     -0.45      0.00
   -7    1    0     -1.28      0.00
   -6    1    0      1.41      0.00
   -5    1    0     -0.33      0.00
   -4    1    0     -1.62      0.00
   -3    1    0      4.42      0.00
   -2    1    0      5.42      0.00
   -1    1    0     10.63      0.00
    1    1    0     35.85      0.00
    2    1    0     12.41      0.00
    3    1    0     -1.06      0.00
    4    1    0     -0.36      0.00
    5    1    0     -2.84      0.00
    6    1    0     -2.13      0.00
    7    1    0      0.59      0.00
    8    1    0     -1.76      0.00
    9    1    0     -2.00      0.00
   10    1    0     -0.39      0.00
   11    1    0     -1.04      0.00
   12    1    0     -0.23      0.00
   13    1    0      0.82      0.00
  -12    2    0     -0.41      0.00
  -11    2    0      0.10      0.00
  -10    2    0     -0.62      0.00
   -9    2    0     -0.35      0.00
   -8    2    0      1.17      0.00
   -7    2    0     -0.38      0.00
   -6    2    0      0.08      0.00
   -5    2    0      1.72      0.00
   -4    2    0     -1.36      0.00
   -3    2    0      1.46      0.00
   -2    2    0      8.23      0.00
   -1    2    0      6.80      0.00
    0    2    0     13.94      0.00
    1    2    0     29.61      0.00
    2    2    0     22.05      0.00
    3    2    0      1.22      0.00
    4    2    0     -3.66      0.00
    5    2    0     -2.53      0.00
    6    2    0     -3.92      0.00
    7    2    0     -1.05      0.00
    8    2    0     -0.26      0.00
    9    2    0     -2.47      0.00
   10    2    0     -1.27      0.00
   11    2    0     -0.51      0.00
   12    2    0     -0.79      0.00
   13    2    0      0.42      0.00
  -12    3    0     -0.19      0.00
  -11    3    0     -0.33      0.00
  -10    3    0      0.17      0.00
   -9    3    0     -0.46      0.00
   -8    3    0      1.02      0.00
   -7    3    0      1.68      0.00
   -6    3    0     -0.27      0.00
   -5    3    0      1.10      0.00
   -4    3    0      0.87      0.00
   -3    3    0     -1.22      0.00
   -2    3    0      5.27      0.00
   -1    3    0      9.34      0.00
    0    3    0      5.63      0.00
    1    3    0     13.07      0.00
    2    3    0     20.89      0.00
    3    3    0      8.21      0.00
    4    3    0     -4.65      0.00
    5    3    0     -4.09      0.00
    6    3    0     -3.72      0.00
    7    3    0     -3.23      0.00
    8    3    0     -0.17      0.00
    9    3    0     -1.13      0.00
   10    3    0     -2.16      0.00
   11    3    0     -0.63      0.00
   12    3    0     -0.55      0.00
   13    3    0     -0.25      0.00
  -11    4    0     -0.31      0.00
  -10    4    0      0.20      0.00
   -9    4    0      0.27      0.00
   -8    4    0      0.21      0.00
   -7    4    0      2.24      0.00
   -6    4    0      1.42      0.00
   -5    4    0     -0.21      0.00
   -4    4    0      1.29      0.00
   -3    4    0     -0.36      0.00
   -2    4    0      0.15      0.00
   -1    4    0      7.68      0.00
    0    4    0      7.28      0.00
    1    4    0      3.08      0.00
    2    4    0      9.87      0.00
    3    4    0     11.13      0.00
    4    4    0     -0.70      0.00
    5    4    0     -5.71      0.00
    6    4    0     -3.53      0.00
    7    4    0     -3.57      0.00
    8    4    0     -1.64      0.00
    9    4    0      0.09      0.00
   10    4    0     -1.50      0.00
   11    4    0     -1.32      0.00
   12    4    0     -0.29      0.00
   13    4    0     -0.40      0.00
  -11    5    0      0.50      0.00
  -10    5    0     -0.03      0.00
   -9    5    0      0.67      0.00
   -8    5    0      0.26      0.00
   -7    5    0      1.10      0.00
   -6    5    0      2.69      0.00
   -5    5    0      0.53      0.00
   -4    5    0     -0.34      0.00
   -3    5    0      0.61      0.00
   -2    5    0     -1.27      0.00
   -1    5    0      1.95      0.00
    0    5    0      7.80      0.00
    1    5    0      3.76      0.00
    2    5    0      1.03      0.00
    3    5    0      6.42      0.00
    4    5    0      3.81      0.00
    5    5    0     -4.07      0.00
    6    5    0     -4.16      0.00
    7    5    0     -2.58      0.00
    8    5    0     -2.50      0.00
    9    5    0     -0.37      0.00
   10    5    0     -0.07      0.00
   11    5    0     -1.17      0.00
   12    5    0     -0.51      0.00
   13    5    0     -0.20      0.00
  -11    6    0      0.98      0.00
  -10    6    0      0.31      0.00
   -9    6    0      0.33      0.00
   -8    6    0      0.74      0.00
   -7    6    0      0.30      0.00
   -6    6    0      1.88      0.00
   -5    6    0      2.18      0.00
   -4    6    0     -0.68      0.00
   -3    6    0     -0.73      0.00
   -2    6    0     -0.50      0.00
   -1    6    0     -1.35      0.00
    0    6    0      3.53      0.00
    1    6    0      6.21      0.00
    2    6    0      0.61      0.00
    3    6    0      0.06      0.00
    4    6    0      3.66      0.00
    5    6    0     -0.04      0.00
    6    6    0     -3.65      0.00
    7    6    0     -2.06      0.00
    8    6    0     -1.76      0.00
    9    6    0     -1.42      0.00
   10    6    0      0.23      0.00
   11    6    0     -0.08      0.00
   12    6    0     -0.50      0.00
   13    6    0     -0.14      0.00
  -10    7    0      0.77      0.00
   -9    7    0      0.10      0.00
   -8    7    0      0.64      0.00
   -7    7    0      0.60      0.00
   -6    7    0      0.56      0.00
   -5    7    0      2.18      0.00
   -4    7    0      0.88      0.00
   -3    7    0     -1.78      0.00
   -2    7    0     -1.12      0.00
   -1    7    0     -1.28      0.00
    0    7    0     -0.51      0.00
    1    7    0      4.38      0.00
    2    7    0      3.75      0.00
    3    7    0     -1.48      0.00
    4    7    0     -0.13      0.00
    5    7    0      1.95      0.00
    6    7    0     -1.10      0.00
    7    7    0     -1.92      0.00
    8    7    0     -0.74      0.00
    9    7    0     -1.28      0.00
   10    7    0     -0.60      0.00
   11    7    0      0.51      0.00
   12    7    0      0.11      0.00
   13    7    0     -0.10      0.00
  -10    8    0      0.54      0.00
   -9    8    0      0.25      0.00
   -8    8    0      0.20      0.00
   -7    8    0      0.93      0.00
   -6    8    0      0.47      0.00
   -5    8    0      0.89      0.00
   -4    8    0      1.72      0.00
   -3    8    0     -0.68      0.00
   -2    8    0     -2.24      0.00
   -1    8    0     -1.15      0.00
    0    8    0     -1.32      0.00
    1    8    0      0.73      0.00
    2    8    0      4.17      0.00
    3    8    0      1.17      0.00
    4    8    0     -2.32      0.00
    5    8    0      0.24      0.00
    6    8    0      1.14      0.00
    7    8    0     -0.93      0.00
    8    8    0     -0.61      0.00
    9    8    0     -0.25      0.00
   10    8    0     -0.78      0.00
   11    8    0      0.07      0.00
   12    8    0      0.56      0.00
   13    8    0      0.12      0.00
   -9    9    0      0.21      0.00
   -8    9    0      0.04      0.00
   -7    9    0      0.71      0.00
   -6    9    0      1.06      0.00
   -5    9    0      0.36      0.00
   -4    9    0      0.96      0.00
   -3    9    0      0.70      0.00
   -2    9    0     -1.76      0.00
   -1    9    0     -1.87      0.00
    0    9    0     -0.81      0.00
    1    9    0     -0.83      0.00
    2    9    0      1.71      0.00
    3    9    0      3.12      0.00
    4    9    0     -0.69      0.00
    5    9    0     -1.95      0.00
    6    9    0      0.81      0.00
    7    9    0      0.60      0.00
    8    9    0     -0.64      0.00
    9    9    0      0.13      0.00
   10    9    0      0.12      0.00
   11    9    0     -0.18      0.00
   12    9    0      0.34      0.00
   -8   10    0      0.05      0.00
   -7   10    0      0.36      0.00
   -6   10    0      1.17      0.00
   -5   10    0      0.85      0.00
   -4   10    0      0.23      0.00
   -3   10    0      0.70      0.00
   -2   10    0     -0.39      0.00
   -1   10    0     -2.02      0.00
    0   10    0     -1.02      0.00
    1   10    0     -0.34      0.00
    2   10    0     -0.09      0.00
    3   10    0      2.21      0.00
    4   10    0      1.82      0.00
    5   10    0     -1.48      0.00
    6   10    0     -0.92      0.00
    7   10    0      1.09      0.00
    8   10    0      0.12      0.00
    9   10    0     -0.23      0.00
   10   10    0      0.72      0.00
   11   10    0      0.43      0.00
   12   10    0      0.09      0.00
   -7   11    0      0.18      0.00
   -6   11    0      0.74      0.00
   -5   11    0      1.15      0.00
   -4   11    0      0.40      0.00
   -3   11    0      0.09      0.00
   -2   11    0      0.21      0.00
   -1   11    0     -1.20      0.00
    0   11    0     -1.65      0.00
    1   11    0     -0.13      0.00
    2   11    0      0.16      0.00
    3   11    0      0.67      0.00
    4   11    0      2.16      0.00
    5   11    0      0.63      0.00
    6   11    0     -1.39      0.00
    7   11    0      0.14      0.00
    8   11    0      1.04      0.00
    9   11    0     -0.03      0.00
   10   11    0      0.36      0.00
   11   11    0      0.96      0.00
   12   11    0      0.34      0.00
   -6   12    0      0.29      0.00
   -5   12    0      0.80      0.00
   -4   12    0      0.77      0.00
   -3   12    0     -0.03      0.00
   -2   12    0     -0.08      0.00
   -1   12    0     -0.36      0.00
    0   12    0     -1.55      0.00
    1   12    0     -0.92      0.00
    2   12    0      0.57      0.00
    3   12    0      0.51      0.00
    4   12    0      1.04      0.00
    5   12    0      1.57      0.00
    6   12    0     -0.23      0.00
    7   12    0     -0.79      0.00
    8   12    0      0.87      0.00
    9   12    0      0.83      0.00
   10   12    0      0.08      0.00
   11   12    0      0.64      0.00
   -5   13    0      0.26      0.00
   -4   13    0      0.67      0.00
   -3   13    0      0.28      0.00
   -2   13    0     -0.40      0.00
   -1   13    0     -0.27      0.00
    0   13    0     -0.74      0.00
    1   13    0     -1.35      0.00
    2   13    0     -0.15      0.00
    3   13    0      0.79      0.00
    4   13    0      0.43      0.00
    5   13    0      0.90      0.00
    6   13    0      0.80      0.00
    7   13    0     -0.56      0.00
    8   13    0     -0.12      0.00
    9   13    0      1.03      0.00
   10   13    0      0.44      0.00
   -4   14    0      0.26      0.00
   -3   14    0      0.47      0.00
   -2   14    0     -0.21      0.00
   -1   14    0     -0.61      0.00
    0   14    0     -0.29      0.00
    1   14    0     -0.72      0.00
    2   14    0     -0.84      0.00
    3   14    0      0.24      0.00
    4   14    0      0.42      0.00
    5   14    0      0.11      0.00
    6   14    0      0.66      0.00
    7   14    0      0.26      0.00
    8   14    0     -0.54      0.00
    9   14    0      0.20      0.00
   -3   15    0      0.27      0.00
   -2   15    0      0.18      0.00
   -1   15    0     -0.55      0.00
    0   15    0     -0.51      0.00
    1   15    0     -0.08      0.00
    2   15    0     -0.48      0.00
    3   15    0     -0.43      0.00
    4   15    0      0.15      0.00
    5   15    0     -0.07      0.00
    6   15    0      0.02      0.00
    7   15    0      0.50      0.00
    8   15    0     -0.10      0.00
   -1   16    0     -0.06      0.00
    0   16    0     -0.52      0.00
    1   16    0     -0.16      0.00
    2   16    0      0.08      0.00
    3   16    0     -0.33      0.00
    4   16    0     -0.22      0.00
    5   16    0     -0.02      0.00
    6   16    0     -0.21      0.00
    7   16    0      0.12      0.00
   -7  -16    1      0.16      0.00
   -6  -16    1     -0.14      0.00
   -5  -16    1      0.04      0.00
   -4  -16    1     -0.09      0.00
   -3  -16    1     -0.33      0.00
   -2  -16    1      0.05      0.00
   -1  -16    1     -0.07      0.00
    0  -16    1     -0.58      0.00
    1  -16    1     -0.28      0.00
   -8  -15    1     -0.23      0.00
   -7  -15    1      0.41      0.00
   -6  -15    1      0.14      0.00
   -5  -15    1      0.01      0.00
   -4  -15    1      0.32      0.00
   -3  -15    1     -0.23      0.00
   -2  -15    1     -0.53      0.00
   -1  -15    1     -0.11      0.00
    0  -15    1     -0.41      0.00
    1  -15    1     -0.66      0.00
    2  -15    1     -0.01      0.00
    3  -15    1      0.31      0.00
   -9  -14    1      0.53      0.00
   -8  -14    1     -0.40      0.00
   -7  -14    1      0.00      0.00
   -6  -14    1      0.59      0.00
   -5  -14    1      0.19      0.00
   -4  -14    1      0.46      0.00
   -3  -14    1      0.52      0.00
   -2  -14    1     -0.63      0.00
   -1  -14    1     -0.83      0.00
    0  -14    1     -0.30      0.00
    1  -14    1     -0.54      0.00
    2  -14    1     -0.33      0.00
    3  -14    1      0.41      0.00
    4  -14    1      0.43      0.00
  -10  -13    1      0.21      0.00
   -9  -13    1      1.07      0.00
   -8  -13    1      0.27      0.00
   -7  -13    1     -0.70      0.00
   -6  -13    1      0.34      0.00
   -5  -13    1      0.80      0.00
   -4  -13    1      0.37      0.00
   -3  -13    1      0.80      0.00
   -2  -13    1      0.19      0.00
   -1  -13    1     -1.24      0.00
    0  -13    1     -0.93      0.00
    1  -13    1     -0.27      0.00
    2  -13    1     -0.36      0.00
    3  -13    1      0.19      0.00
    4  -13    1      0.74      0.00
    5  -13    1      0.51      0.00
  -11  -12    1      0.63      0.00
  -10  -12    1     -0.05      0.00
   -9  -12    1      0.49      0.00
   -8  -12    1      1.04      0.00
   -7  -12    1     -0.60      0.00
   -6  -12    1     -0.85      0.00
   -5  -12    1      0.95      0.00
   -4  -12    1      0.92      0.00
   -3  -12    1      0.34      0.00
   -2  -12    1      0.61      0.00
   -1  -12    1     -0.60      0.00
    0  -12    1     -1.62      0.00
    1  -12    1     -0.61      0.00
    2  -12    1     -0.06      0.00
    3  -12    1     -0.05      0.00
    4  -12    1      0.68      0.00
    5  -12    1      0.94      0.00
    6  -12    1      0.55      0.00
  -11  -11    1      0.79      0.00
  -10  -11    1      0.39      0.00
   -9  -11    1     -0.37      0.00
   -8  -11    1      0.69      0.00
   -7  -11    1      0.40      0.00
   -6  -11    1     -1.63      0.00
   -5  -11    1     -0.46      0.00
   -4  -11    1      1.63      0.00
   -3  -11    1      0.66      0.00
   -2  -11    1     -0.01      0.00
   -1  -11    1      0.01      0.00
    0  -11    1     -1.43      0.00
    1  -11    1     -1.50      0.00
    2  -11    1     -0.03      0.00
    3  -11    1      0.12      0.00
    4  -11    1      0.26      0.00
    5  -11    1      1.05      0.00
    6  -11    1      0.90      0.00
    7  -11    1      0.40      0.00
  -12  -10    1      0.06      0.00
  -11  -10    1      0.23      0.00
  -10  -10    1      0.66      0.00
   -9  -10    1     -0.35      0.00
   -8  -10    1     -0.52      0.00
   -7  -10    1      0.83      0.00
   -6  -10    1     -0.66      0.00
   -5  -10    1     -2.23      0.00
   -4  -10    1      0.59      0.00
   -3  -10    1      2.08      0.00
   -2  -10    1      0.14      0.00
   -1  -10    1     -0.32      0.00
    0  -10    1     -0.70      0.00
    1  -10    1     -1.98      0.00
    2  -10    1     -0.86      0.00
    3  -10    1      0.55      0.00
    4  -10    1      0.21      0.00
    5  -10    1      0.59      0.00
    6  -10    1      1.10      0.00
    7  -10    1      0.51      0.00
    8  -10    1      0.17      0.00
  -12   -9    1      0.47      0.00
  -11   -9    1     -0.12      0.00
  -10   -9    1     -0.04      0.00
   -9   -9    1      0.01      0.00
   -8   -9    1     -1.18      0.00
   -7   -9    1     -0.34      0.00
   -6   -9    1      0.76      0.00
   -5   -9    1     -1.80      0.00
   -4   -9    1     -1.84      0.00
   -3   -9    1      2.23      0.00
   -2   -9    1      2.24      0.00
   -1   -9    1     -0.28      0.00
    0   -9    1     -0.45      0.00
    1   -9    1     -1.39      0.00
    2   -9    1     -1.99      0.00
    3   -9    1      0.18      0.00
    4   -9    1      0.96      0.00
    5   -9    1      0.28      0.00
    6   -9    1      0.80      0.00
    7   -9    1      0.71      0.00
    8   -9    1      0.10      0.00
    9   -9    1      0.26      0.00
  -12   -8    1      0.55      0.00
  -11   -8    1      0.33      0.00
  -10   -8    1     -0.74      0.00
   -9   -8    1     -0.53      0.00
   -8   -8    1     -1.01      0.00
   -7   -8    1     -2.07      0.00
   -6   -8    1     -0.01      0.00
   -5   -8    1      0.49      0.00
   -4   -8    1     -2.32      0.00
   -3   -8    1     -0.06      0.00
   -2   -8    1      4.08      0.00
   -1   -8    1      2.00      0.00
    0   -8    1     -0.47      0.00
    1   -8    1     -0.45      0.00
    2   -8    1     -1.79      0.00
    3   -8    1     -1.19      0.00
    4   -8    1      1.35      0.00
    5   -8    1      1.04      0.00
    6   -8    1      0.33      0.00
    7   -8    1      0.76      0.00
    8   -8    1      0.22      0.00
    9   -8    1      0.17      0.00
   10   -8    1      0.60      0.00
  -13   -7    1     -0.24      0.00
  -12   -7    1     -0.08      0.00
  -11   -7    1      0.54      0.00
  -10   -7    1     -0.32      0.00
   -9   -7    1     -1.47      0.00
   -8   -7    1     -1.24      0.00
   -7   -7    1     -2.75      0.00
   -6   -7    1     -2.95      0.00
   -5   -7    1      0.85      0.00
   -4   -7    1      0.58      0.00
   -3   -7    1     -1.60      0.00
   -2   -7    1      2.83      0.00
   -1   -7    1      5.36      0.00
    0   -7    1      1.25      0.00
    1   -7    1     -0.33      0.00
    2   -7    1     -0.26      0.00
    3   -7    1     -1.57      0.00
    4   -7    1      0.23      0.00
    5   -7    1      2.10      0.00
    6   -7    1      0.77      0.00
    7   -7    1      0.42      0.00
    8   -7    1      0.60      0.00
    9   -7    1      0.03      0.00
   10   -7    1      0.62      0.00
  -13   -6    1     -0.24      0.00
  -12   -6    1     -0.61      0.00
  -11   -6    1     -0.35      0.00
  -10   -6    1      0.28      0.00
   -9   -6    1     -1.28      0.00
   -8   -6    1     -2.24      0.00
   -7   -6    1     -2.69      0.00
   -6   -6    1     -5.10      0.00
   -5   -6    1     -2.55      0.00
   -4   -6    1      3.15      0.00
   -3   -6    1      1.44      0.00
   -2   -6    1      0.42      0.00
   -1   -6    1      5.96      0.00
    0   -6    1      5.46      0.00
    1   -6    1      0.39      0.00
    2   -6    1      0.32      0.00
    3   -6    1      0.10      0.00
    4   -6    1     -0.82      0.00
    5   -6    1      1.61      0.00
    6   -6    1      2.08      0.00
    7   -6    1      0.42      0.00
    8   -6    1      0.61      0.00
    9   -6    1      0.36      0.00
   11   -6    1      0.85      0.00
  -13   -5    1     -0.23      0.00
  -12   -5    1     -0.42      0.00
  -11   -5    1     -1.30      0.00
  -10   -5    1     -0.44      0.00
   -9   -5    1     -0.23      0.00
   -8   -5    1     -2.56      0.00
   -7   -5    1     -3.22      0.00
   -6   -5    1     -4.89      0.00
   -5   -5    1     -6.44      0.00
   -4   -5    1      1.01      0.00
   -3   -5    1      7.23      0.00
   -2   -5    1      3.11      0.00
   -1   -5    1      3.55      0.00
    0   -5    1      8.43      0.00
    1   -5    1      4.37      0.00
    2   -5    1     -0.01      0.00
    3   -5    1      1.27      0.00
    4   -5    1      0.30      0.00
    5   -5    1      0.08      0.00
    6   -5    1      2.35      0.00
    7   -5    1      1.41      0.00
    8   -5    1      0.23      0.00
    9   -5    1      0.65      0.00
   10   -5    1     -0.06      0.00
   11   -5    1      0.14      0.00
  -13   -4    1     -0.24      0.00
  -12   -4    1     -0.17      0.00
  -11   -4    1     -1.04      0.00
  -10   -4    1     -1.79      0.00
   -9   -4    1     -0.20      0.00
   -8   -4    1     -1.31      0.00
   -7   -4    1     -3.85      0.00
   -6   -4    1     -4.08      0.00
   -5   -4    1     -6.86      0.00
   -4   -4    1     -4.46      0.00
   -3   -4    1      8.70      0.00
   -2   -4    1     12.52      0.00
   -1   -4    1      5.53      0.00
    0   -4    1      7.20      0.00
    1   -4    1      9.23      0.00
    2   -4    1      2.40      0.00
    3   -4    1      0.24      0.00
    4   -4    1      1.90      0.00
    5   -4    1      0.12      0.00
    6   -4    1      0.81      0.00
    7   -4    1      2.19      0.00
    8   -4    1      0.45      0.00
    9   -4    1      0.17      0.00
   10   -4    1      0.28      0.00
   11   -4    1     -0.51      0.00
  -13   -3    1      0.19      0.00
  -12   -3    1     -0.39      0.00
  -11   -3    1     -0.27      0.00
  -10   -3    1     -1.87      0.00
   -9   -3    1     -1.61      0.00
   -8   -3    1     -0.09      0.00
   -7   -3    1     -2.81      0.00
   -6   -3    1     -4.19      0.00
   -5   -3    1     -4.54      0.00
   -4   -3    1     -7.20      0.00
   -3   -3    1      2.74      0.00
   -2   -3    1     19.74      0.00
   -1   -3    1     17.55      0.00
    0   -3    1      8.04      0.00
    1   -3    1      9.71      0.00
    2   -3    1      7.44      0.00
    3   -3    1      0.26      0.00
    4   -3    1      1.00      0.00
    5   -3    1      1.74      0.00
    6   -3    1     -0.31      0.00
    7   -3    1      1.12      0.00
    8   -3    1      1.20      0.00
    9   -3    1     -0.38      0.00
   10   -3    1      0.10      0.00
   11   -3    1     -0.28      0.00
   12   -3    1     -0.53      0.00
  -13   -2    1      0.97      0.00
  -12   -2    1     -0.38      0.00
  -11   -2    1     -0.34      0.00
  -10   -2    1     -0.68      0.00
   -9   -2    1     -2.44      0.00
   -8   -2    1     -0.70      0.00
   -7   -2    1     -0.48      0.00
   -6   -2    1     -3.78      0.00
   -5   -2    1     -3.15      0.00
   -4   -2    1     -4.66      0.00
   -3   -2    1     -4.04      0.00
   -2   -2    1     15.31      0.00
   -1   -2    1     30.67      0.00
    0   -2    1     19.63      0.00
    1   -2    1      8.87      0.00
    2   -2    1      9.22      0.00
    3   -2    1      3.55      0.00
    4   -2    1     -0.92      0.00
    5   -2    1      1.77      0.00
    6   -2    1      0.69      0.00
    7   -2    1     -0.75      0.00
    8   -2    1      0.85      0.00
    9   -2    1     -0.11      0.00
   10   -2    1     -0.71      0.00
   11   -2    1      0.08      0.00
   12   -2    1     -0.50      0.00
  -13   -1    1      1.19      0.00
  -12   -1    1      0.34      0.00
  -11   -1    1     -0.88      0.00
  -10   -1    1     -0.11      0.00
   -9   -1    1     -1.37      0.00
   -8   -1    1     -2.08      0.00
   -7   -1    1      0.50      0.00
   -6   -1    1     -1.43      0.00
   -5   -1    1     -3.42      0.00
   -4   -1    1     -1.27      0.00
   -3   -1    1     -3.83      0.00
   -2   -1    1      3.93      0.00
   -1   -1    1     29.49      0.00
    1   -1    1     16.41      0.00
    2   -1    1      6.96      0.00
    3   -1    1      5.80      0.00
    4   -1    1     -0.33      0.00
    5   -1    1     -0.64      0.00
    6   -1    1      1.75      0.00
    7   -1    1     -0.85      0.00
    8   -1    1     -0.96      0.00
    9   -1    1      0.16      0.00
   10   -1    1     -1.04      0.00
   11   -1    1     -0.43      0.00
   12   -1    1      0.14      0.00
  -13    0    1      0.62      0.00
  -12    0    1      0.83      0.00
  -11    0    1     -0.63      0.00
  -10    0    1     -0.73      0.00
   -9    0    1      0.11      0.00
   -8    0    1     -1.75      0.00
   -7    0    1     -0.63      0.00
   -6    0    1      0.99      0.00
   -5    0    1     -2.62      0.00
   -4    0    1     -1.44      0.00
   -3    0    1      0.95      0.00
   -2    0    1     -0.98      0.00
    1    0    1     30.62      0.00
    2    0    1      8.98      0.00
    3    0    1      3.54      0.00
    4    0    1      1.48      0.00
    5    0    1     -2.38      0.00
    6    0    1      0.27      0.00
    7    0    1      0.59      0.00
    8    0    1     -2.04      0.00
    9    0    1     -0.84      0.00
   10    0    1     -0.59      0.00
   11    0    1     -1.17      0.00
   12    0    1      0.12      0.00
   13    0    1      0.22      0.00
  -12    1    1      0.33      0.00
  -11    1    1      0.13      0.00
  -10    1    1     -1.09      0.00
   -9    1    1      0.17      0.00
   -8    1    1      0.23      0.00
   -7    1    1     -1.32      0.00
   -6    1    1      0.97      0.00
   -5    1    1     -0.02      0.00
   -4    1    1     -2.96      0.00
   -3    1    1      2.05      0.00
   -2    1    1      3.10      0.00
   -1    1    1      3.13      0.00
    0    1    1     22.28      0.00
    1    1    1     35.39      0.00
    2    1    1     18.27      0.00
    3    1    1      1.69      0.00
    4    1    1      0.50      0.00
    5    1    1     -1.85      0.00
    6    1    1     -2.43      0.00
    7    1    1      0.70      0.00
    8    1    1     -0.99      0.00
    9    1    1     -2.19      0.00
   10    1    1     -0.63      0.00
   11    1    1     -1.06      0.00
   13    1    1      0.44      0.00
  -12    2    1     -0.21      0.00
  -11    2    1      0.17      0.00
  -10    2    1     -0.40      0.00
   -8    2    1      1.35      0.00
   -7    2    1      0.23      0.00
   -6    2    1     -0.35      0.00
   -5    2    1      1.44      0.00
   -4    2    1     -1.84      0.00
   -3    2    1     -1.35      0.00
   -2    2    1      5.77      0.00
   -1    2    1      3.94      0.00
    0    2    1      5.93      0.00
    1    2    1     22.95      0.00
    2    2    1     24.29      0.00
    3    2    1      5.76      0.00
    4    2    1     -2.25      0.00
    5    2    1     -1.53      0.00
    6    2    1     -3.35      0.00
    7    2    1     -1.30      0.00
    8    2    1      0.41      0.00
    9    2    1     -1.93      0.00
   10    2    1     -1.57      0.00
   11    2    1     -0.60      0.00
   12    2    1     -1.02      0.00
   13    2    1     -0.07      0.00
  -12    3    1      0.19      0.00
  -11    3    1     -0.29      0.00
  -10    3    1      0.24      0.00
   -9    3    1     -0.47      0.00
   -8    3    1      0.69      0.00
   -7    3    1      2.12      0.00
   -6    3    1      0.02      0.00
   -5    3    1      0.40      0.00
   -4    3    1      0.48      0.00
   -3    3    1     -2.98      0.00
   -2    3    1      1.77      0.00
   -1    3    1      7.55      0.00
    0    3    1      2.65      0.00
    1    3    1      6.24      0.00
    2    3    1     17.84      0.00
    3    3    1     11.60      0.00
    4    3    1     -1.73      0.00
    5    3    1     -3.07      0.00
    6    3    1     -2.57      0.00
    7    3    1     -2.95      0.00
    8    3    1      0.00      0.00
    9    3    1     -0.25      0.00
   10    3    1     -1.94      0.00
   11    3    1     -0.83      0.00
   12    3    1     -0.60      0.00
   13    3    1     -0.56      0.00
  -11    4    1     -0.06      0.00
  -10    4    1      0.10      0.00
   -9    4    1      0.32      0.00
   -8    4    1     -0.08      0.00
   -7    4    1      1.99      0.00
   -6    4    1      1.98      0.00
   -5    4    1     -0.39      0.00
   -4    4    1      0.44      0.00
   -3    4    1     -1.22      0.00
   -2    4    1     -2.70      0.00
   -1    4    1      4.56      0.00
    0    4    1      6.43      0.00
    1    4    1      0.33      0.00
    2    4    1      5.21      0.00
    3    4    1     11.02      0.00
    4    4    1      2.62      0.00
    5    4    1     -3.86      0.00
    6    4    1     -2.37      0.00
    7    4    1     -2.53      0.00
    8    4    1     -1.47      0.00
    9    4    1      0.61      0.00
   10    4    1     -0.80      0.00
   11    4    1     -1.29      0.00
   12    4    1     -0.33      0.00
   13    4    1     -0.43      0.00
  -11    5    1      0.75      0.00
  -10    5    1     -0.03      0.00
   -9    5    1      0.54      0.00
   -8    5    1      0.22      0.00
   -7    5    1      0.61      0.00
   -6    5    1      2.69      0.00
   -5    5    1      1.00      0.00
   -4    5    1     -0.95      0.00
   -3    5    1     -0.34      0.00
   -2    5    1     -2.75      0.00
   -1    5    1     -1.28      0.00
    0    5    1      5.82      0.00
    1    5    1      3.64      0.00
    2    5    1     -1.22      0.00
    3    5    1      4.06      0.00
    4    5    1      5.38      0.00
    5    5    1     -1.42      0.00
    6    5    1     -2.80      0.00
    7    5    1     -1.34      0.00
    8    5    1     -1.81      0.00
    9    5    1     -0.24      0.00
   10    5    1      0.47      0.00
   11    5    1     -0.80      0.00
   12    5    1     -0.47      0.00
   13    5    1     -0.09      0.00
  -11    6    1      0.93      0.00
  -10    6    1      0.44      0.00
   -9    6    1      0.16      0.00
   -8    6    1      0.70      0.00
   -7    6    1      0.12      0.00
   -6    6    1      1.40      0.00
   -5    6    1      2.49      0.00
   -4    6    1     -0.44      0.00
   -3    6    1     -1.59      0.00
   -2    6    1     -1.51      0.00
   -1    6    1     -3.29      0.00
    0    6    1      0.74      0.00
    1    6    1      5.58      0.00
    2    6    1      0.87      0.00
    3    6    1     -1.56      0.00
    4    6    1      3.04      0.00
    5    6    1      1.97      0.00
    6    6    1     -1.80      0.00
    7    6    1     -0.94      0.00
    8    6    1     -0.76      0.00
    9    6    1     -1.17      0.00
   10    6    1      0.26      0.00
   11    6    1      0.24      0.00
   12    6    1     -0.32      0.00
   13    6    1      0.00      0.00
  -10    7    1      0.76      0.00
   -9    7    1      0.04      0.00
   -8    7    1      0.47      0.00
   -7    7    1      0.66      0.00
   -6    7    1      0.29      0.00
   -5    7    1      1.96      0.00
   -4    7    1      1.42      0.00
   -3    7    1     -1.82      0.00
   -2    7    1     -2.01      0.00
   -1    7    1     -2.26      0.00
    0    7    1     -2.45      0.00
    1    7    1      2.64      0.00
    2    7    1      4.23      0.00
    3    7    1     -1.12      0.00
    4    7    1     -1.15      0.00
    5    7    1      2.27      0.00
    6    7    1      0.60      0.00
    7    7    1     -0.74      0.00
    8    7    1      0.11      0.00
    9    7    1     -0.73      0.00
   10    7    1     -0.68      0.00
   11    7    1      0.45      0.00
   12    7    1      0.26      0.00
   13    7    1      0.06      0.00
  -10    8    1      0.39      0.00
   -9    8    1      0.21      0.00
   -8    8    1      0.01      0.00
   -7    8    1      0.91      0.00
   -6    8    1      0.60      0.00
   -5    8    1      0.66      0.00
   -4    8    1      1.89      0.00
   -3    8    1     -0.10      0.00
   -2    8    1     -2.50      0.00
   -1    8    1     -1.83      0.00
    0    8    1     -2.10      0.00
    1    8    1     -0.76      0.00
    2    8    1      3.65      0.00
    3    8    1      2.31      0.00
    4    8    1     -2.07      0.00
    5    8    1     -0.35      0.00
    6    8    1      1.77      0.00
    7    8    1      0.22      0.00
    8    8    1      0.03      0.00
    9    8    1      0.26      0.00
   10    8    1     -0.61      0.00
   11    8    1     -0.12      0.00
   12    8    1      0.51      0.00
   13    8    1      0.23      0.00
   -9    9    1      0.13      0.00
   -8    9    1     -0.11      0.00
   -7    9    1      0.51      0.00
   -6    9    1      1.21      0.00
   -5    9    1      0.48      0.00
   -4    9    1      0.88      0.00
   -3    9    1      1.15      0.00
   -2    9    1     -1.32      0.00
   -1    9    1     -2.18      0.00
    0    9    1     -1.12      0.00
    1    9    1     -1.31      0.00
    2    9    1      0.90      0.00
    3    9    1      3.58      0.00
    4    9    1      0.56      0.00
    5    9    1     -1.93      0.00
    6    9    1      0.50      0.00
    7    9    1      1.23      0.00
    8    9    1     -0.03      0.00
    9    9    1      0.36      0.00
   10    9    1      0.38      0.00
   11    9    1     -0.13      0.00
   12    9    1      0.26      0.00
   -8   10    1     -0.07      0.00
   -7   10    1      0.10      0.00
   -6   10    1      1.06      0.00
   -5   10    1      1.06      0.00
   -4   10    1      0.28      0.00
   -3   10    1      0.80      0.00
   -2   10    1      0.15      0.00
   -1   10    1     -1.81      0.00
    0   10    1     -1.26      0.00
    1   10    1     -0.33      0.00
    2   10    1     -0.32      0.00
    3   10    1      2.01      0.00
    4   10    1      2.78      0.00
    5   10    1     -0.52      0.00
    6   10    1     -1.13      0.00
    7   10    1      0.99      0.00
    8   10    1      0.60      0.00
    9   10    1     -0.05      0.00
   10   10    1      0.76      0.00
   11   10    1      0.66      0.00
   12   10    1      0.23      0.00
   -7   11    1     -0.04      0.00
   -6   11    1      0.44      0.00
   -5   11    1      1.13      0.00
   -4   11    1      0.57      0.00
   -3   11    1      0.09      0.00
   -2   11    1      0.44      0.00
   -1   11    1     -0.74      0.00
    0   11    1     -1.67      0.00
    1   11    1     -0.28      0.00
    2   11    1      0.29      0.00
    3   11    1      0.55      0.00
    4   11    1      2.36      0.00
    5   11    1      1.60      0.00
    6   11    1     -0.97      0.00
    7   11    1     -0.25      0.00
    8   11    1      1.07      0.00
    9   11    1      0.24      0.00
   10   11    1      0.31      0.00
   11   11    1      1.06      0.00
   12   11    1      0.64      0.00
   -7   12    1      0.00      0.00
   -6   12    1     -0.02      0.00
   -5   12    1      0.53      0.00
   -4   12    1      0.80      0.00
   -3   12    1      0.05      0.00
   -2   12    1     -0.08      0.00
   -1   12    1     -0.06      0.00
    0   12    1     -1.27      0.00
    1   12    1     -1.13      0.00
    2   12    1      0.46      0.00
    3   12    1      0.58      0.00
    4   12    1      0.94      0.00
    5   12    1      1.90      0.00
    6   12    1      0.41      0.00
    7   12    1     -0.92      0.00
    8   12    1      0.44      0.00
    9   12    1      0.92      0.00
   10   12    1      0.16      0.00
   11   12    1      0.58      0.00
   -6   13    1     -0.13      0.00
   -5   13    1     -0.07      0.00
   -4   13    1      0.50      0.00
   -3   13    1      0.39      0.00
   -2   13    1     -0.34      0.00
   -1   13    1     -0.24      0.00
    0   13    1     -0.45      0.00
    1   13    1     -1.28      0.00
    2   13    1     -0.44      0.00
    3   13    1      0.68      0.00
    4   13    1      0.37      0.00
    5   13    1      0.78      0.00
    6   13    1      1.09      0.00
    7   13    1     -0.34      0.00
    8   13    1     -0.54      0.00
    9   13    1      0.72      0.00
   10   13    1      0.54      0.00
   -4   14    1      0.01      0.00
   -3   14    1      0.47      0.00
   -2   14    1     -0.01      0.00
   -1   14    1     -0.57      0.00
    0   14    1     -0.24      0.00
    1   14    1     -0.50      0.00
    2   14    1     -0.90      0.00
    3   14    1     -0.03      0.00
    4   14    1      0.30      0.00
    5   14    1     -0.08      0.00
    6   14    1      0.54      0.00
    7   14    1      0.48      0.00
    8   14    1     -0.59      0.00
    9   14    1     -0.22      0.00
   10   14    1      0.49      0.00
   -3   15    1      0.17      0.00
   -2   15    1      0.36      0.00
   -1   15    1     -0.31      0.00
    0   15    1     -0.50      0.00
    1   15    1     -0.04      0.00
    2   15    1     -0.35      0.00
    3   15    1     -0.53      0.00
    4   15    1     -0.03      0.00
    5   15    1     -0.21      0.00
    6   15    1     -0.21      0.00
    7   15    1      0.49      0.00
    8   15    1      0.09      0.00
    9   15    1     -0.60      0.00
   -1   16    1      0.20      0.00
    0   16    1     -0.35      0.00
    1   16    1     -0.20      0.00
    2   16    1      0.13      0.00
    3   16    1     -0.27      0.00
    4   16    1     -0.33      0.00
    5   16    1     -0.12      0.00
    6   16    1     -0.31      0.00
    7   16    1      0.01      0.00
    3   17    1      0.06      0.00
    4   17    1     -0.26      0.00
   -6  -16    2     -0.11      0.00
   -5  -16    2      0.06      0.00
   -4  -16    2      0.01      0.00
   -3  -16    2     -0.32      0.00
   -2  -16    2     -0.01      0.00
   -1  -16    2      0.05      0.00
    0  -16    2     -0.52      0.00
   -8  -15    2     -0.28      0.00
   -7  -15    2      0.26      0.00
   -6  -15    2      0.17      0.00
   -5  -15    2      0.03      0.00
   -4  -15    2      0.42      0.00
   -3  -15    2     -0.03      0.00
   -2  -15    2     -0.54      0.00
   -1  -15    2     -0.13      0.00
    0  -15    2     -0.24      0.00
    1  -15    2     -0.63      0.00
    2  -15    2     -0.14      0.00
   -9  -14    2      0.71      0.00
   -8  -14    2     -0.21      0.00
   -7  -14    2     -0.23      0.00
   -6  -14    2      0.40      0.00
   -5  -14    2      0.15      0.00
   -4  -14    2      0.39      0.00
   -3  -14    2      0.71      0.00
   -2  -14    2     -0.36      0.00
   -1  -14    2     -0.87      0.00
    0  -14    2     -0.31      0.00
    1  -14    2     -0.39      0.00
    2  -14    2     -0.35      0.00
    3  -14    2      0.33      0.00
    4  -14    2      0.48      0.00
  -10  -13    2     -0.06      0.00
   -9  -13    2      0.86      0.00
   -8  -13    2      0.52      0.00
   -7  -13    2     -0.75      0.00
   -6  -13    2     -0.16      0.00
   -5  -13    2      0.53      0.00
   -4  -13    2      0.21      0.00
   -3  -13    2      0.69      0.00
   -2  -13    2      0.49      0.00
   -1  -13    2     -1.00      0.00
    0  -13    2     -1.04      0.00
    1  -13    2     -0.26      0.00
    2  -13    2     -0.25      0.00
    3  -13    2      0.13      0.00
    4  -13    2      0.70      0.00
    5  -13    2      0.61      0.00
  -11  -12    2      0.60      0.00
  -10  -12    2     -0.13      0.00
   -9  -12    2      0.01      0.00
   -8  -12    2      0.91      0.00
   -7  -12    2     -0.40      0.00
   -6  -12    2     -1.35      0.00
   -5  -12    2      0.21      0.00
   -4  -12    2      0.66      0.00
   -3  -12    2      0.12      0.00
   -2  -12    2      0.54      0.00
   -1  -12    2     -0.25      0.00
    0  -12    2     -1.52      0.00
    1  -12    2     -0.81      0.00
    2  -12    2     -0.04      0.00
    3  -12    2     -0.03      0.00
    4  -12    2      0.55      0.00
    5  -12    2      0.92      0.00
    6  -12    2      0.67      0.00
  -11  -11    2      0.62      0.00
  -10  -11    2      0.47      0.00
   -9  -11    2     -0.66      0.00
   -8  -11    2      0.10      0.00
   -7  -11    2      0.44      0.00
   -6  -11    2     -1.68      0.00
   -5  -11    2     -1.44      0.00
   -4  -11    2      0.88      0.00
   -3  -11    2      0.57      0.00
   -2  -11    2     -0.16      0.00
   -1  -11    2      0.11      0.00
    0  -11    2     -1.09      0.00
    1  -11    2     -1.62      0.00
    2  -11    2     -0.28      0.00
    3  -11    2      0.15      0.00
    4  -11    2      0.16      0.00
    5  -11    2      0.86      0.00
    6  -11    2      0.90      0.00
    7  -11    2      0.53      0.00
  -12  -10    2      0.15      0.00
  -11  -10    2      0.12      0.00
  -10  -10    2      0.64      0.00
   -9  -10    2     -0.32      0.00
   -8  -10    2     -1.15      0.00
   -7  -10    2      0.26      0.00
   -6  -10    2     -0.46      0.00
   -5  -10    2     -2.68      0.00
   -4  -10    2     -0.67      0.00
   -3  -10    2      1.67      0.00
   -2  -10    2      0.36      0.00
   -1  -10    2     -0.27      0.00
    0  -10    2     -0.35      0.00
    1  -10    2     -1.74      0.00
    2  -10    2     -1.23      0.00
    3  -10    2      0.34      0.00
    4  -10    2      0.24      0.00
    5  -10    2      0.38      0.00
    6  -10    2      0.91      0.00
    7  -10    2      0.51      0.00
    8  -10    2      0.24      0.00
  -12   -9    2      0.61      0.00
  -11   -9    2      0.07      0.00
  -10   -9    2     -0.09      0.00
   -9   -9    2      0.04      0.00
   -8   -9    2     -1.46      0.00
   -7   -9    2     -1.38      0.00
   -6   -9    2      0.33      0.00
   -5   -9    2     -1.54      0.00
   -4   -9    2     -2.71      0.00
   -3   -9    2      1.07      0.00
   -2   -9    2      2.45      0.00
   -1   -9    2      0.28      0.00
    0   -9    2     -0.09      0.00
    1   -9    2     -0.82      0.00
    2   -9    2     -2.00      0.00
    3   -9    2     -0.35      0.00
    4   -9    2      0.88      0.00
    5   -9    2      0.27      0.00
    6   -9    2      0.52      0.00
    7   -9    2      0.57      0.00
    8   -9    2      0.04      0.00
    9   -9    2      0.24      0.00
  -12   -8    2      0.50      0.00
  -11   -8    2      0.61      0.00
  -10   -8    2     -0.52      0.00
   -9   -8    2     -0.60      0.00
   -7   -8    2     -2.88      0.00
   -6   -8    2     -1.42      0.00
   -5   -8    2      0.32      0.00
   -4   -8    2     -2.13      0.00
   -3   -8    2     -1.20      0.00
   -2   -8    2      3.46      0.00
   -1   -8    2      2.90      0.00
    0   -8    2      0.32      0.00
    1   -8    2      0.16      0.00
    2   -8    2     -1.22      0.00
    3   -8    2     -1.56      0.00
    4   -8    2      0.83      0.00
    5   -8    2      1.12      0.00
    6   -8    2      0.24      0.00
    7   -8    2      0.50      0.00
    8   -8    2      0.10      0.00
    9   -8    2     -0.02      0.00
  -13   -7    2     -0.29      0.00
  -12   -7    2     -0.22      0.00
  -11   -7    2      0.53      0.00
  -10   -7    2      0.07      0.00
   -9   -7    2     -1.32      0.00
   -8   -7    2     -1.32      0.00
   -7   -7    2     -2.99      0.00
   -6   -7    2     -4.46      0.00
   -5   -7    2     -0.77      0.00
   -4   -7    2      0.83      0.00
   -3   -7    2     -1.52      0.00
   -2   -7    2      1.67      0.00
   -1   -7    2      5.53      0.00
    0   -7    2      2.60      0.00
    1   -7    2      0.41      0.00
    2   -7    2      0.43      0.00
    3   -7    2     -1.25      0.00
    4   -7    2     -0.42      0.00
    5   -7    2      1.78      0.00
    6   -7    2      0.92      0.00
    7   -7    2      0.23      0.00
    8   -7    2      0.42      0.00
    9   -7    2     -0.14      0.00
   10   -7    2      0.33      0.00
  -13   -6    2     -0.22      0.00
  -12   -6    2     -0.58      0.00
  -11   -6    2     -0.52      0.00
  -10   -6    2      0.39      0.00
   -9   -6    2     -0.81      0.00
   -8   -6    2     -2.17      0.00
   -7   -6    2     -2.68      0.00
   -6   -6    2     -5.70      0.00
   -5   -6    2     -4.92      0.00
   -4   -6    2      1.69      0.00
   -3   -6    2      2.32      0.00
   -2   -6    2      0.33      0.00
   -1   -6    2      5.01      0.00
    0   -6    2      6.37      0.00
    1   -6    2      1.69      0.00
    2   -6    2      0.78      0.00
    3   -6    2      0.72      0.00
    4   -6    2     -0.86      0.00
    5   -6    2      0.88      0.00
    6   -6    2      2.01      0.00
    7   -6    2      0.49      0.00
    8   -6    2      0.38      0.00
    9   -6    2      0.28      0.00
   10   -6    2     -0.18      0.00
   11   -6    2      0.57      0.00
  -13   -5    2     -0.15      0.00
  -12   -5    2     -0.23      0.00
  -11   -5    2     -1.17      0.00
  -10   -5    2     -0.60      0.00
   -9   -5    2      0.14      0.00
   -8   -5    2     -2.02      0.00
   -7   -5    2     -3.13      0.00
   -6   -5    2     -4.72      0.00
   -5   -5    2     -7.88      0.00
   -4   -5    2     -2.30      0.00
   -3   -5    2      6.45      0.00
   -2   -5    2      4.58      0.00
   -1   -5    2      3.12      0.00
    0   -5    2      7.85      0.00
    1   -5    2      5.68      0.00
    2   -5    2      0.77      0.00
    3   -5    2      1.46      0.00
    4   -5    2      0.80      0.00
    5   -5    2     -0.30      0.00
    6   -5    2      1.75      0.00
    7   -5    2      1.51      0.00
    8   -5    2      0.16      0.00
    9   -5    2      0.51      0.00
   10   -5    2     -0.08      0.00
   11   -5    2     -0.22      0.00
  -13   -4    2      0.01      0.00
  -12   -4    2      0.01      0.00
  -11   -4    2     -0.57      0.00
  -10   -4    2     -1.67      0.00
   -9   -4    2     -0.25      0.00
   -8   -4    2     -0.56      0.00
   -7   -4    2     -3.33      0.00
   -6   -4    2     -3.83      0.00
   -5   -4    2     -6.87      0.00
   -4   -4    2     -7.63      0.00
   -3   -4    2      4.49      0.00
   -2   -4    2     12.74      0.00
   -1   -4    2      7.18      0.00
    0   -4    2      6.35      0.00
    1   -4    2      9.17      0.00
    2   -4    2      3.68      0.00
    3   -4    2      0.37      0.00
    4   -4    2      2.04      0.00
    5   -4    2      0.46      0.00
    6   -4    2      0.22      0.00
    7   -4    2      1.87      0.00
    8   -4    2      0.60      0.00
    9   -4    2      0.04      0.00
   10   -4    2      0.33      0.00
   11   -4    2     -0.59      0.00
  -13   -3    2      0.66      0.00
  -12   -3    2     -0.16      0.00
  -11   -3    2      0.12      0.00
  -10   -3    2     -1.21      0.00
   -9   -3    2     -1.64      0.00
   -8   -3    2      0.22      0.00
   -7   -3    2     -1.79      0.00
   -6   -3    2     -3.84      0.00
   -5   -3    2     -4.13      0.00
   -4   -3    2     -8.51      0.00
   -3   -3    2     -3.30      0.00
   -2   -3    2     14.92      0.00
   -1   -3    2     18.81      0.00
    0   -3    2      9.35      0.00
    1   -3    2      8.71      0.00
    2   -3    2      7.99      0.00
    3   -3    2      1.09      0.00
    4   -3    2      0.66      0.00
    5   -3    2      2.06      0.00
    6   -3    2     -0.17      0.00
    7   -3    2      0.53      0.00
    8   -3    2      1.20      0.00
    9   -3    2     -0.29      0.00
   10   -3    2      0.05      0.00
   11   -3    2     -0.12      0.00
   12   -3    2     -0.75      0.00
  -13   -2    2      1.42      0.00
  -12   -2    2      0.08      0.00
  -11   -2    2     -0.20      0.00
  -10   -2    2     -0.02      0.00
   -9   -2    2     -1.90      0.00
   -8   -2    2     -0.85      0.00
   -7   -2    2      0.30      0.00
   -6   -2    2     -2.92      0.00
   -5   -2    2     -3.12      0.00
   -4   -2    2     -4.72      0.00
   -3   -2    2     -8.46      0.00
   -2   -2    2      5.94      0.00
   -1   -2    2     26.18      0.00
    0   -2    2     21.79      0.00
    1   -2    2      9.60      0.00
    2   -2    2      8.57      0.00
    3   -2    2      4.48      0.00
    4   -2    2     -0.79      0.00
    5   -2    2      1.42      0.00
    6   -2    2      1.27      0.00
    7   -2    2     -0.82      0.00
    8   -2    2      0.47      0.00
    9   -2    2      0.09      0.00
   10   -2    2     -0.71      0.00
   11   -2    2      0.12      0.00
   12   -2    2     -0.43      0.00
  -13   -1    2      1.39      0.00
  -12   -1    2      0.87      0.00
  -11   -1    2     -0.64      0.00
  -10   -1    2      0.10      0.00
   -9   -1    2     -0.52      0.00
   -8   -1    2     -1.94      0.00
   -7   -1    2      0.49      0.00
   -6   -1    2     -0.41      0.00
   -5   -1    2     -3.37      0.00
   -4   -1    2     -1.82      0.00
   -3   -1    2     -5.63      0.00
   -2   -1    2     -4.84      0.00
   -1   -1    2     18.09      0.00
    0   -1    2     32.83      0.00
    1   -1    2     19.05      0.00
    2   -1    2      7.20      0.00
    3   -1    2      5.83      0.00
    4   -1    2      0.50      0.00
    5   -1    2     -1.06      0.00
    6   -1    2      1.83      0.00
    7   -1    2     -0.16      0.00
    8   -1    2     -1.18      0.00
    9   -1    2      0.08      0.00
   10   -1    2     -0.84      0.00
   11   -1    2     -0.54      0.00
   12   -1    2      0.19      0.00
  -12    0    2      1.11      0.00
  -11    0    2     -0.16      0.00
  -10    0    2     -0.73      0.00
   -9    0    2      0.55      0.00
   -8    0    2     -1.00      0.00
   -7    0    2     -0.87      0.00
   -6    0    2      1.31      0.00
   -5    0    2     -2.10      0.00
   -4    0    2     -2.77      0.00
   -3    0    2     -0.50      0.00
    1    0    2     30.34      0.00
    2    0    2     11.43      0.00
    3    0    2      3.60      0.00
    4    0    2      2.14      0.00
    5    0    2     -1.98      0.00
    6    0    2     -0.17      0.00
    7    0    2      1.27      0.00
    8    0    2     -1.46      0.00
    9    0    2     -1.04      0.00
   10    0    2     -0.45      0.00
   11    0    2     -1.16      0.00
   12    0    2     -0.07      0.00
   13    0    2      0.13      0.00
  -12    1    2      0.42      0.00
  -11    1    2      0.48      0.00
  -10    1    2     -0.86      0.00
   -9    1    2      0.07      0.00
   -8    1    2      0.92      0.00
   -7    1    2     -0.94      0.00
   -6    1    2      0.61      0.00
   -5    1    2      0.40      0.00
   -4    1    2     -3.91      0.00
   -3    1    2     -0.71      0.00
   -2    1    2      0.70      0.00
   -1    1    2     -4.10      0.00
    0    1    2      9.24      0.00
    1    1    2     28.32      0.00
    2    1    2     20.02      0.00
    3    1    2      3.44      0.00
    4    1    2      0.84      0.00
    5    1    2     -0.83      0.00
    6    1    2     -2.38      0.00
    7    1    2      0.79      0.00
    8    1    2      0.08      0.00
    9    1    2     -1.86      0.00
   10    1    2     -0.69      0.00
   11    1    2     -0.92      0.00
   12    1    2     -0.89      0.00
   13    1    2      0.19      0.00
  -12    2    2      0.03      0.00
  -11    2    2      0.25      0.00
  -10    2    2     -0.09      0.00
   -9    2    2     -0.69      0.00
   -8    2    2      1.37      0.00
   -7    2    2      0.99      0.00
   -6    2    2     -0.45      0.00
   -5    2    2      1.13      0.00
   -4    2    2     -2.07      0.00
   -3    2    2     -4.20      0.00
   -2    2    2      2.35      0.00
   -1    2    2      1.04      0.00
    1    2    2     12.31      0.00
    2    2    2     21.47      0.00
    3    2    2      8.31      0.00
    4    2    2     -1.08      0.00
    5    2    2     -0.57      0.00
    6    2    2     -2.30      0.00
    7    2    2     -1.24      0.00
    8    2    2      1.16      0.00
    9    2    2     -0.88      0.00
   10    2    2     -1.43      0.00
   11    2    2     -0.53      0.00
   12    2    2     -1.04      0.00
   13    2    2     -0.38      0.00
  -12    3    2      0.53      0.00
  -11    3    2     -0.20      0.00
  -10    3    2      0.30      0.00
   -9    3    2     -0.37      0.00
   -8    3    2      0.29      0.00
   -7    3    2      2.36      0.00
   -6    3    2      0.56      0.00
   -5    3    2     -0.13      0.00
   -4    3    2      0.08      0.00
   -3    3    2     -4.51      0.00
   -2    3    2     -2.39      0.00
   -1    3    2      4.61      0.00
    0    3    2     -0.16      0.00
    1    3    2     -1.31      0.00
    2    3    2     11.28      0.00
    3    3    2     12.03      0.00
    4    3    2      0.65      0.00
    5    3    2     -1.96      0.00
    6    3    2     -1.11      0.00
    7    3    2     -2.09      0.00
    8    3    2      0.35      0.00
    9    3    2      0.86      0.00
   10    3    2     -1.22      0.00
   11    3    2     -0.78      0.00
   12    3    2     -0.51      0.00
   13    3    2     -0.69      0.00
  -11    4    2      0.19      0.00
  -10    4    2     -0.02      0.00
   -9    4    2      0.32      0.00
   -8    4    2     -0.34      0.00
   -7    4    2      1.50      0.00
   -6    4    2      2.40      0.00
   -5    4    2     -0.31      0.00
   -4    4    2     -0.40      0.00
   -3    4    2     -2.01      0.00
   -2    4    2     -5.53      0.00
   -1    4    2      0.37      0.00
    0    4    2      4.72      0.00
    1    4    2     -2.04      0.00
    2    4    2     -0.40      0.00
    3    4    2      8.37      0.00
    4    4    2      4.62      0.00
    5    4    2     -1.95      0.00
    6    4    2     -1.02      0.00
    7    4    2     -1.02      0.00
    8    4    2     -0.86      0.00
    9    4    2      1.24      0.00
   10    4    2      0.17      0.00
   11    4    2     -0.97      0.00
   12    4    2     -0.26      0.00
   13    4    2     -0.36      0.00
  -11    5    2      0.85      0.00
  -10    5    2     -0.06      0.00
   -9    5    2      0.29      0.00
   -8    5    2      0.11      0.00
   -7    5    2      0.02      0.00
   -6    5    2      2.35      0.00
   -5    5    2      1.45      0.00
   -4    5    2     -1.35      0.00
   -3    5    2     -1.31      0.00
   -2    5    2     -4.08      0.00
   -1    5    2     -4.75      0.00
    0    5    2      2.72      0.00
    1    5    2      3.19      0.00
    2    5    2     -3.09      0.00
    3    5    2      0.69      0.00
    4    5    2      5.34      0.00
    5    5    2      0.79      0.00
    6    5    2     -1.28      0.00
    7    5    2      0.14      0.00
    8    5    2     -0.65      0.00
    9    5    2      0.14      0.00
   10    5    2      1.06      0.00
   11    5    2     -0.27      0.00
   12    5    2     -0.37      0.00
   13    5    2      0.03      0.00
  -11    6    2      0.70      0.00
  -10    6    2      0.43      0.00
   -9    6    2     -0.13      0.00
   -8    6    2      0.46      0.00
   -7    6    2     -0.12      0.00
   -6    6    2      0.72      0.00
   -5    6    2      2.49      0.00
   -4    6    2     -0.09      0.00
   -3    6    2     -2.29      0.00
   -2    6    2     -2.46      0.00
   -1    6    2     -5.02      0.00
    0    6    2     -2.47      0.00
    1    6    2      4.08      0.00
    2    6    2      1.24      0.00
    3    6    2     -2.95      0.00
    4    6    2      1.48      0.00
    5    6    2      3.02      0.00
    6    6    2     -0.08      0.00
    7    6    2      0.31      0.00
    8    6    2      0.54      0.00
    9    6    2     -0.53      0.00
   10    6    2      0.40      0.00
   11    6    2      0.55      0.00
   12    6    2     -0.15      0.00
   13    6    2      0.11      0.00
  -10    7    2      0.59      0.00
   -9    7    2     -0.15      0.00
   -8    7    2      0.09      0.00
   -7    7    2      0.56      0.00
   -6    7    2     -0.03      0.00
   -5    7    2      1.49      0.00
   -4    7    2      1.79      0.00
   -3    7    2     -1.63      0.00
   -2    7    2     -2.74      0.00
   -1    7    2     -3.05      0.00
    0    7    2     -4.22      0.00
    1    7    2      0.40      0.00
    2    7    2      4.19      0.00
    3    7    2     -0.45      0.00
    4    7    2     -2.17      0.00
    5    7    2      1.77      0.00
    6    7    2      1.74      0.00
    7    7    2      0.39      0.00
    8    7    2      1.09      0.00
    9    7    2      0.13      0.00
   10    7    2     -0.53      0.00
   11    7    2      0.39      0.00
   12    7    2      0.33      0.00
   13    7    2      0.14      0.00
  -10    8    2      0.19      0.00
   -9    8    2      0.07      0.00
   -8    8    2     -0.33      0.00
   -7    8    2      0.66      0.00
   -6    8    2      0.64      0.00
   -5    8    2      0.36      0.00
   -4    8    2      1.81      0.00
   -3    8    2      0.50      0.00
   -2    8    2     -2.48      0.00
   -1    8    2     -2.34      0.00
    0    8    2     -2.65      0.00
    1    8    2     -2.20      0.00
    2    8    2      2.61      0.00
    3    8    2      3.19      0.00
    4    8    2     -1.50      0.00
    5    8    2     -1.10      0.00
    6    8    2      1.76      0.00
    7    8    2      1.06      0.00
    8    8    2      0.69      0.00
    9    8    2      0.89      0.00
   10    8    2     -0.22      0.00
   11    8    2     -0.21      0.00
   12    8    2      0.43      0.00
   13    8    2      0.26      0.00
   -9    9    2      0.05      0.00
   -8    9    2     -0.32      0.00
   -7    9    2      0.15      0.00
   -6    9    2      1.18      0.00
   -5    9    2      0.58      0.00
   -4    9    2      0.71      0.00
   -3    9    2      1.45      0.00
   -2    9    2     -0.73      0.00
   -1    9    2     -2.27      0.00
    0    9    2     -1.31      0.00
    1    9    2     -1.61      0.00
    2    9    2     -0.05      0.00
    3    9    2      3.53      0.00
    4    9    2      1.76      0.00
    5    9    2     -1.65      0.00
    6    9    2     -0.04      0.00
    7    9    2      1.43      0.00
    8    9    2      0.45      0.00
    9    9    2      0.61      0.00
   10    9    2      0.68      0.00
   11    9    2      0.02      0.00
   12    9    2      0.22      0.00
   -8   10    2     -0.14      0.00
   -7   10    2     -0.21      0.00
   -6   10    2      0.78      0.00
   -5   10    2      1.18      0.00
   -4   10    2      0.35      0.00
   -3   10    2      0.79      0.00
   -2   10    2      0.66      0.00
   -1   10    2     -1.40      0.00
    0   10    2     -1.36      0.00
    1   10    2     -0.28      0.00
    2   10    2     -0.51      0.00
    3   10    2      1.50      0.00
    4   10    2      3.30      0.00
    5   10    2      0.50      0.00
    6   10    2     -1.21      0.00
    7   10    2      0.61      0.00
    8   10    2      0.81      0.00
    9   10    2      0.08      0.00
   10   10    2      0.75      0.00
   11   10    2      0.84      0.00
   12   10    2      0.38      0.00
   -7   11    2     -0.20      0.00
   -6   11    2      0.07      0.00
   -5   11    2      0.98      0.00
   -4   11    2      0.71      0.00
   -3   11    2      0.11      0.00
   -2   11    2      0.60      0.00
   -1   11    2     -0.19      0.00
    0   11    2     -1.48      0.00
    1   11    2     -0.39      0.00
    2   11    2      0.38      0.00
    3   11    2      0.33      0.00
    4   11    2      2.15      0.00
    5   11    2      2.29      0.00
    6   11    2     -0.43      0.00
    7   11    2     -0.65      0.00
    8   11    2      0.80      0.00
    9   11    2      0.34      0.00
   10   11    2      0.19      0.00
   11   11    2      1.01      0.00
   12   11    2      0.85      0.00
   -7   12    2     -0.02      0.00
   -6   12    2     -0.27      0.00
   -5   12    2      0.20      0.00
   -4   12    2      0.77      0.00
   -3   12    2      0.19      0.00
   -2   12    2     -0.06      0.00
   -1   12    2      0.23      0.00
    0   12    2     -0.83      0.00
    1   12    2     -1.16      0.00
    2   12    2      0.32      0.00
    3   12    2      0.58      0.00
    4   12    2      0.65      0.00
    5   12    2      1.88      0.00
    6   12    2      0.95      0.00
    7   12    2     -0.93      0.00
    8   12    2     -0.12      0.00
    9   12    2      0.74      0.00
   10   12    2      0.14      0.00
   11   12    2      0.41      0.00
   -6   13    2     -0.23      0.00
   -5   13    2     -0.37      0.00
   -4   13    2      0.27      0.00
   -3   13    2      0.50      0.00
   -2   13    2     -0.19      0.00
   -1   13    2     -0.17      0.00
    0   13    2     -0.12      0.00
    1   13    2     -1.00      0.00
    2   13    2     -0.60      0.00
    3   13    2      0.55      0.00
    4   13    2      0.24      0.00
    5   13    2      0.45      0.00
    6   13    2      1.15      0.00
    7   13    2     -0.09      0.00
    8   13    2     -0.90      0.00
    9   13    2      0.22      0.00
   10   13    2      0.46      0.00
   11   13    2      0.00      0.00
   -4   14    2     -0.26      0.00
   -3   14    2      0.42      0.00
   -2   14    2      0.25      0.00
   -1   14    2     -0.42      0.00
    0   14    2     -0.17      0.00
    1   14    2     -0.21      0.00
    2   14    2     -0.77      0.00
    3   14    2     -0.18      0.00
    4   14    2      0.19      0.00
    5   14    2     -0.33      0.00
    6   14    2      0.24      0.00
    7   14    2      0.59      0.00
    8   14    2     -0.53      0.00
    9   14    2     -0.62      0.00
   -3   15    2      0.02      0.00
   -2   15    2      0.50      0.00
   -1   15    2     -0.01      0.00
    0   15    2     -0.42      0.00
    1   15    2      0.02      0.00
    2   15    2     -0.13      0.00
    3   15    2     -0.48      0.00
    4   15    2     -0.13      0.00
    5   15    2     -0.31      0.00
    6   15    2     -0.49      0.00
    7   15    2      0.34      0.00
    8   15    2      0.28      0.00
    9   15    2     -0.60      0.00
   -1   16    2      0.40      0.00
    0   16    2     -0.14      0.00
    1   16    2     -0.21      0.00
    2   16    2      0.17      0.00
    3   16    2     -0.14      0.00
    4   16    2     -0.34      0.00
    5   16    2     -0.17      0.00
    6   16    2     -0.40      0.00
    7   16    2     -0.17      0.00
    2   17    2      0.00      0.00
    3   17    2      0.10      0.00
    4   17    2     -0.22      0.00
   -6  -16    3     -0.07      0.00
   -5  -16    3      0.07      0.00
   -4  -16    3      0.09      0.00
   -3  -16    3     -0.33      0.00
   -2  -16    3     -0.11      0.00
   -1  -16    3      0.14      0.00
    0  -16    3     -0.36      0.00
   -8  -15    3     -0.27      0.00
   -7  -15    3      0.11      0.00
   -6  -15    3      0.15      0.00
   -5  -15    3      0.00      0.00
   -4  -15    3      0.44      0.00
   -3  -15    3      0.16      0.00
   -2  -15    3     -0.53      0.00
   -1  -15    3     -0.21      0.00
    0  -15    3     -0.09      0.00
    1  -15    3     -0.49      0.00
    2  -15    3     -0.19      0.00
   -9  -14    3      0.70      0.00
   -8  -14    3     -0.03      0.00
   -7  -14    3     -0.38      0.00
   -6  -14    3      0.17      0.00
   -5  -14    3      0.05      0.00
   -4  -14    3      0.25      0.00
   -3  -14    3      0.80      0.00
   -2  -14    3     -0.07      0.00
   -1  -14    3     -0.86      0.00
    0  -14    3     -0.35      0.00
    1  -14    3     -0.22      0.00
    2  -14    3     -0.29      0.00
    3  -14    3      0.25      0.00
    4  -14    3      0.44      0.00
  -10  -13    3     -0.30      0.00
   -9  -13    3      0.47      0.00
   -8  -13    3      0.59      0.00
   -7  -13    3     -0.70      0.00
   -6  -13    3     -0.58      0.00
   -5  -13    3      0.21      0.00
   -4  -13    3      0.01      0.00
   -3  -13    3      0.48      0.00
   -2  -13    3      0.69      0.00
   -1  -13    3     -0.68      0.00
    0  -13    3     -1.10      0.00
    1  -13    3     -0.30      0.00
    2  -13    3     -0.14      0.00
    3  -13    3      0.09      0.00
    4  -13    3      0.59      0.00
    5  -13    3      0.55      0.00
  -11  -12    3      0.58      0.00
  -10  -12    3     -0.10      0.00
   -9  -12    3     -0.45      0.00
   -8  -12    3      0.55      0.00
   -7  -12    3     -0.24      0.00
   -6  -12    3     -1.63      0.00
   -5  -12    3     -0.49      0.00
   -4  -12    3      0.34      0.00
   -3  -12    3     -0.09      0.00
   -2  -12    3      0.41      0.00
   -1  -12    3      0.08      0.00
    0  -12    3     -1.30      0.00
    1  -12    3     -0.97      0.00
    2  -12    3     -0.08      0.00
    3  -12    3      0.00      0.00
    4  -12    3      0.41      0.00
    5  -12    3      0.76      0.00
    6  -12    3      0.62      0.00
  -11  -11    3      0.48      0.00
  -10  -11    3      0.59      0.00
   -9  -11    3     -0.76      0.00
   -8  -11    3     -0.55      0.00
   -7  -11    3      0.29      0.00
   -6  -11    3     -1.55      0.00
   -5  -11    3     -2.15      0.00
   -4  -11    3      0.09      0.00
   -3  -11    3      0.45      0.00
   -2  -11    3     -0.26      0.00
   -1  -11    3      0.16      0.00
    0  -11    3     -0.68      0.00
    1  -11    3     -1.60      0.00
    2  -11    3     -0.53      0.00
    3  -11    3      0.13      0.00
    4  -11    3      0.10      0.00
    5  -11    3      0.63      0.00
    6  -11    3      0.74      0.00
    7  -11    3      0.50      0.00
  -12  -10    3      0.32      0.00
  -11  -10    3      0.11      0.00
  -10  -10    3      0.63      0.00
   -9  -10    3     -0.13      0.00
   -8  -10    3     -1.57      0.00
   -7  -10    3     -0.46      0.00
   -6  -10    3     -0.35      0.00
   -5  -10    3     -2.77      0.00
   -4  -10    3     -1.74      0.00
   -3  -10    3      1.10      0.00
   -2  -10    3      0.56      0.00
   -1  -10    3     -0.17      0.00
    0  -10    3     -0.03      0.00
    1  -10    3     -1.37      0.00
    2  -10    3     -1.47      0.00
    3  -10    3      0.07      0.00
    4  -10    3      0.27      0.00
    5  -10    3      0.23      0.00
    6  -10    3      0.66      0.00
    7  -10    3      0.38      0.00
    8  -10    3      0.22      0.00
  -12   -9    3      0.72      0.00
  -11   -9    3      0.32      0.00
  -10   -9    3     -0.07      0.00
   -9   -9    3      0.18      0.00
   -8   -9    3     -1.39      0.00
   -7   -9    3     -2.22      0.00
   -6   -9    3     -0.34      0.00
   -5   -9    3     -1.25      0.00
   -4   -9    3     -3.17      0.00
   -3   -9    3     -0.12      0.00
   -2   -9    3      2.35      0.00
   -1   -9    3      0.80      0.00
    0   -9    3      0.22      0.00
    1   -9    3     -0.28      0.00
    2   -9    3     -1.84      0.00
    3   -9    3     -0.84      0.00
    4   -9    3      0.70      0.00
    5   -9    3      0.34      0.00
    6   -9    3      0.32      0.00
    7   -9    3      0.37      0.00
    8   -9    3     -0.12      0.00
    9   -9    3      0.15      0.00
  -12   -8    3      0.41      0.00
  -11   -8    3      0.84      0.00
  -10   -8    3     -0.20      0.00
   -9   -8    3     -0.51      0.00
   -8   -8    3     -0.79      0.00
   -7   -8    3     -3.13      0.00
   -6   -8    3     -2.72      0.00
   -5   -8    3     -0.19      0.00
   -4   -8    3     -1.79      0.00
   -3   -8    3     -2.07      0.00
   -2   -8    3      2.47      0.00
   -1   -8    3      3.36      0.00
    0   -8    3      0.97      0.00
    1   -8    3      0.60      0.00
    2   -8    3     -0.65      0.00
    3   -8    3     -1.76      0.00
    4   -8    3      0.23      0.00
    5   -8    3      1.12      0.00
    6   -8    3      0.26      0.00
    7   -8    3      0.27      0.00
    8   -8    3     -0.08      0.00
    9   -8    3     -0.27      0.00
  -12   -7    3     -0.29      0.00
  -11   -7    3      0.49      0.00
  -10   -7    3      0.47      0.00
   -9   -7    3     -0.93      0.00
   -8   -7    3     -1.06      0.00
   -7   -7    3     -2.57      0.00
   -6   -7    3     -5.24      0.00
   -5   -7    3     -2.49      0.00
   -4   -7    3      0.62      0.00
   -3   -7    3     -1.27      0.00
   -2   -7    3      0.51      0.00
   -1   -7    3      5.02      0.00
    0   -7    3      3.43      0.00
    1   -7    3      0.89      0.00
    2   -7    3      0.84      0.00
    3   -7    3     -0.88      0.00
    4   -7    3     -0.99      0.00
    5   -7    3      1.28      0.00
    6   -7    3      1.02      0.00
    7   -7    3      0.11      0.00
    8   -7    3      0.20      0.00
    9   -7    3     -0.32      0.00
   10   -7    3      0.00      0.00
  -13   -6    3     -0.09      0.00
  -12   -6    3     -0.42      0.00
  -11   -6    3     -0.56      0.00
  -10   -6    3      0.51      0.00
   -9   -6    3     -0.15      0.00
   -8   -6    3     -1.67      0.00
   -7   -6    3     -2.06      0.00
   -6   -6    3     -5.28      0.00
   -5   -6    3     -6.56      0.00
   -4   -6    3     -0.29      0.00
   -3   -6    3      2.58      0.00
   -2   -6    3      0.36      0.00
   -1   -6    3      3.69      0.00
    0   -6    3      6.35      0.00
    1   -6    3      2.44      0.00
    2   -6    3      0.85      0.00
    3   -6    3      1.02      0.00
    4   -6    3     -0.82      0.00
    5   -6    3      0.11      0.00
    6   -6    3      1.73      0.00
    7   -6    3      0.54      0.00
    8   -6    3      0.13      0.00
    9   -6    3      0.16      0.00
   10   -6    3     -0.39      0.00
   11   -6    3      0.24      0.00
  -13   -5    3      0.00      0.00
  -12   -5    3      0.02      0.00
  -11   -5    3     -0.84      0.00
  -10   -5    3     -0.58      0.00
   -9   -5    3      0.61      0.00
   -8   -5    3     -1.05      0.00
   -7   -5    3     -2.41      0.00
   -6   -5    3     -3.67      0.00
   -5   -5    3     -8.00      0.00
   -4   -5    3     -5.26      0.00
   -3   -5    3      4.43      0.00
   -2   -5    3      5.26      0.00
   -1   -5    3      2.62      0.00
    0   -5    3      6.44      0.00
    1   -5    3      5.94      0.00
    2   -5    3      1.03      0.00
    3   -5    3      1.13      0.00
    4   -5    3      1.03      0.00
    5   -5    3     -0.58      0.00
    6   -5    3      1.03      0.00
    7   -5    3      1.44      0.00
    8   -5    3      0.07      0.00
    9   -5    3      0.31      0.00
   10   -5    3     -0.07      0.00
   11   -5    3     -0.48      0.00
  -13   -4    3      0.29      0.00
  -12   -4    3      0.16      0.00
  -11   -4    3     -0.06      0.00
  -10   -4    3     -1.24      0.00
   -9   -4    3     -0.09      0.00
   -8   -4    3      0.41      0.00
   -7   -4    3     -2.17      0.00
   -6   -4    3     -2.84      0.00
   -5   -4    3     -5.66      0.00
   -4   -4    3     -9.39      0.00
   -3   -4    3     -0.34      0.00
   -2   -4    3     10.79      0.00
   -1   -4    3      7.82      0.00
    0   -4    3      5.05      0.00
    1   -4    3      7.86      0.00
    2   -4    3      3.96      0.00
    3   -4    3     -0.02      0.00
    4   -4    3      1.62      0.00
    5   -4    3      0.70      0.00
    6   -4    3     -0.26      0.00
    7   -4    3      1.39      0.00
    8   -4    3      0.65      0.00
    9   -4    3     -0.12      0.00
   10   -4    3      0.34      0.00
   11   -4    3     -0.53      0.00
  -13   -3    3      1.02      0.00
  -12   -3    3      0.03      0.00
  -11   -3    3      0.36      0.00
  -10   -3    3     -0.44      0.00
   -9   -3    3     -1.30      0.00
   -8   -3    3      0.64      0.00
   -7   -3    3     -0.39      0.00
   -6   -3    3     -2.77      0.00
   -5   -3    3     -2.90      0.00
   -4   -3    3     -8.15      0.00
   -3   -3    3     -8.31      0.00
   -2   -3    3      7.94      0.00
   -1   -3    3     16.96      0.00
    0   -3    3      9.42      0.00
    1   -3    3      6.75      0.00
    2   -3    3      7.08      0.00
    3   -3    3      1.15      0.00
    4   -3    3     -0.16      0.00
    5   -3    3      1.93      0.00
    6   -3    3      0.07      0.00
    7   -3    3      0.03      0.00
    8   -3    3      1.05      0.00
    9   -3    3     -0.22      0.00
   10   -3    3     -0.04      0.00
   11   -3    3      0.09      0.00
   12   -3    3     -0.79      0.00
  -13   -2    3      1.59      0.00
  -12   -2    3      0.47      0.00
  -11   -2    3     -0.15      0.00
  -10   -2    3      0.50      0.00
   -9   -2    3     -1.07      0.00
   -8   -2    3     -0.72      0.00
   -7   -2    3      1.14      0.00
   -6   -2    3     -1.51      0.00
   -5   -2    3     -2.43      0.00
   -4   -2    3     -3.68      0.00
   -3   -2    3    -10.79      0.00
   -2   -2    3     -3.55      0.00
   -1   -2    3     17.69      0.00
    0   -2    3     20.27      0.00
    1   -2    3      8.93      0.00
    2   -2    3      6.59      0.00
    3   -2    3      4.15      0.00
    4   -2    3     -1.11      0.00
    5   -2    3      0.61      0.00
    6   -2    3      1.62      0.00
    7   -2    3     -0.63      0.00
    8   -2    3      0.14      0.00
    9   -2    3      0.21      0.00
   10   -2    3     -0.67      0.00
   11   -2    3      0.19      0.00
   12   -2    3     -0.21      0.00
  -13   -1    3      1.31      0.00
  -12   -1    3      1.22      0.00
  -11   -1    3     -0.38      0.00
  -10   -1    3      0.15      0.00
   -9   -1    3      0.32      0.00
   -8   -1    3     -1.39      0.00
   -7   -1    3      0.56      0.00
   -6   -1    3      0.77      0.00
   -5   -1    3     -2.66      0.00
   -4   -1    3     -1.81      0.00
   -3   -1    3     -5.85      0.00
   -2   -1    3    -11.60      0.00
   -1   -1    3      4.77      0.00
    0   -1    3     24.72      0.00
    1   -1    3     18.19      0.00
    2   -1    3      6.07      0.00
    3   -1    3      4.52      0.00
    4   -1    3      0.62      0.00
    5   -1    3     -1.67      0.00
    6   -1    3      1.54      0.00
    7   -1    3      0.61      0.00
    8   -1    3     -1.05      0.00
    9   -1    3      0.03      0.00
   10   -1    3     -0.60      0.00
   11   -1    3     -0.54      0.00
   12   -1    3      0.34      0.00
  -12    0    3      1.16      0.00
  -11    0    3      0.29      0.00
  -10    0    3     -0.68      0.00
   -9    0    3      0.81      0.00
   -8    0    3     -0.05      0.00
   -7    0    3     -0.75      0.00
   -6    0    3      1.63      0.00
   -5    0    3     -1.13      0.00
   -4    0    3     -3.52      0.00
   -3    0    3     -1.47      0.00
   -2    0    3     -8.20      0.00
   -1    0    3     -8.86      0.00
    0    0    3     13.11      0.00
    1    0    3     24.65      0.00
    2    0    3     11.26      0.00
    3    0    3      2.54      0.00
    4    0    3      1.88      0.00
    5    0    3     -1.70      0.00
    6    0    3     -0.69      0.00
    7    0    3      1.75      0.00
    8    0    3     -0.54      0.00
    9    0    3     -0.92      0.00
   10    0    3     -0.24      0.00
   11    0    3     -1.00      0.00
   12    0    3     -0.13      0.00
   13    0    3      0.21      0.00
  -12    1    3      0.41      0.00
  -11    1    3      0.73      0.00
  -10    1    3     -0.51      0.00
   -9    1    3     -0.04      0.00
   -8    1    3      1.50      0.00
   -7    1    3     -0.20      0.00
   -6    1    3      0.47      0.00
   -5    1    3      0.96      0.00
   -4    1    3     -4.15      0.00
   -3    1    3     -3.24      0.00
   -2    1    3     -1.21      0.00
   -1    1    3     -9.23      0.00
    0    1    3     -3.89      0.00
    1    1    3     16.76      0.00
    2    1    3     17.54      0.00
    3    1    3      3.67      0.00
    4    1    3      0.40      0.00
    5    1    3     -0.15      0.00
    6    1    3     -2.11      0.00
    7    1    3      0.77      0.00
    8    1    3      1.20      0.00
    9    1    3     -1.05      0.00
   10    1    3     -0.49      0.00
   11    1    3     -0.62      0.00
   12    1    3     -0.90      0.00
   13    1    3      0.12      0.00
  -12    2    3      0.24      0.00
  -11    2    3      0.27      0.00
  -10    2    3      0.25      0.00
   -9    2    3     -0.65      0.00
   -8    2    3      1.23      0.00
   -7    2    3      1.77      0.00
   -6    2    3     -0.15      0.00
   -5    2    3      0.95      0.00
   -4    2    3     -1.83      0.00
   -3    2    3     -6.41      0.00
   -2    2    3     -1.36      0.00
   -1    2    3     -1.26      0.00
    0    2    3     -8.93      0.00
    1    2    3      0.45      0.00
    2    2    3     14.60      0.00
    3    2    3      8.33      0.00
    4    2    3     -0.63      0.00
    5    2    3     -0.08      0.00
    6    2    3     -1.14      0.00
    7    2    3     -0.96      0.00
    8    2    3      1.82      0.00
    9    2    3      0.43      0.00
   10    2    3     -0.86      0.00
   11    2    3     -0.26      0.00
   12    2    3     -0.86      0.00
   13    2    3     -0.49      0.00
  -12    3    3      0.77      0.00
  -11    3    3     -0.08      0.00
  -10    3    3      0.32      0.00
   -9    3    3     -0.19      0.00
   -8    3    3     -0.09      0.00
   -7    3    3      2.36      0.00
   -6    3    3      1.27      0.00
   -5    3    3     -0.33      0.00
   -4    3    3     -0.14      0.00
   -3    3    3     -5.33      0.00
   -2    3    3     -6.34      0.00
   -1    3    3      1.02      0.00
    0    3    3     -2.17      0.00
    1    3    3     -7.73      0.00
    2    3    3      2.95      0.00
    3    3    3      9.60      0.00
    4    3    3      1.87      0.00
    5    3    3     -1.22      0.00
    6    3    3      0.16      0.00
    7    3    3     -0.96      0.00
    8    3    3      0.78      0.00
    9    3    3      1.96      0.00
   10    3    3     -0.18      0.00
   11    3    3     -0.46      0.00
   12    3    3     -0.30      0.00
   13    3    3     -0.67      0.00
  -11    4    3      0.40      0.00
  -10    4    3     -0.14      0.00
   -9    4    3      0.27      0.00
   -8    4    3     -0.53      0.00
   -7    4    3      0.84      0.00
   -6    4    3      2.60      0.00
   -5    4    3      0.05      0.00
   -4    4    3     -0.98      0.00
   -3    4    3     -2.44      0.00
   -2    4    3     -7.66      0.00
   -1    4    3     -4.14      0.00
    0    4    3      2.40      0.00
    1    4    3     -3.48      0.00
    2    4    3     -5.54      0.00
    3    4    3      3.97      0.00
    4    4    3      4.95      0.00
    5    4    3     -0.54      0.00
    6    4    3      0.05      0.00
    7    4    3      0.52      0.00
    8    4    3     -0.02      0.00
    9    4    3      1.82      0.00
   10    4    3      1.20      0.00
   11    4    3     -0.44      0.00
   12    4    3     -0.13      0.00
   13    4    3     -0.26      0.00
  -11    5    3      0.81      0.00
  -10    5    3     -0.11      0.00
   -9    5    3     -0.05      0.00
   -8    5    3     -0.04      0.00
   -7    5    3     -0.56      0.00
   -6    5    3      1.72      0.00
   -5    5    3      1.82      0.00
   -4    5    3     -1.42      0.00
   -3    5    3     -2.03      0.00
   -2    5    3     -4.87      0.00
   -1    5    3     -7.76      0.00
    0    5    3     -0.99      0.00
    1    5    3      2.46      0.00
    2    5    3     -4.06      0.00
    3    5    3     -2.78      0.00
    4    5    3      3.85      0.00
    5    5    3      2.07      0.00
    6    5    3     -0.11      0.00
    7    5    3      1.42      0.00
    8    5    3      0.68      0.00
    9    5    3      0.66      0.00
   10    5    3      1.59      0.00
   11    5    3      0.30      0.00
   12    5    3     -0.25      0.00
   13    5    3      0.09      0.00
  -11    6    3      0.37      0.00
  -10    6    3      0.33      0.00
   -9    6    3     -0.49      0.00
   -8    6    3      0.09      0.00
   -7    6    3     -0.38      0.00
   -6    6    3     -0.06      0.00
   -5    6    3      2.19      0.00
   -4    6    3      0.35      0.00
   -3    6    3     -2.64      0.00
   -2    6    3     -3.10      0.00
   -1    6    3     -6.13      0.00
    0    6    3     -5.51      0.00
    1    6    3      1.95      0.00
    2    6    3      1.70      0.00
    3    6    3     -3.67      0.00
    4    6    3     -0.55      0.00
    5    6    3      3.00      0.00
    6    6    3      1.07      0.00
    7    6    3      1.26      0.00
    8    6    3      1.80      0.00
    9    6    3      0.33      0.00
   10    6    3      0.61      0.00
   11    6    3      0.81      0.00
   12    6    3     -0.03      0.00
   13    6    3      0.11      0.00
  -10    7    3      0.34      0.00
   -9    7    3     -0.39      0.00
   -8    7    3     -0.41      0.00
   -7    7    3      0.31      0.00
   -6    7    3     -0.36      0.00
   -5    7    3      0.83      0.00
   -4    7    3      1.95      0.00
   -3    7    3     -1.23      0.00
   -2    7    3     -3.14      0.00
   -1    7    3     -3.47      0.00
    0    7    3     -5.44      0.00
    1    7    3     -1.94      0.00
    2    7    3      3.67      0.00
    3    7    3      0.51      0.00
    4    7    3     -2.82      0.00
    5    7    3      0.69      0.00
    6    7    3      2.12      0.00
    7    7    3      1.15      0.00
    8    7    3      1.90      0.00
    9    7    3      1.10      0.00
   10    7    3     -0.16      0.00
   11    7    3      0.36      0.00
   12    7    3      0.33      0.00
   13    7    3      0.10      0.00
   -9    8    3     -0.12      0.00
   -8    8    3     -0.73      0.00
   -7    8    3      0.21      0.00
   -6    8    3      0.56      0.00
   -5    8    3      0.03      0.00
   -4    8    3      1.50      0.00
   -3    8    3      1.01      0.00
   -2    8    3     -2.20      0.00
   -1    8    3     -2.59      0.00
    0    8    3     -2.81      0.00
    1    8    3     -3.30      0.00
    2    8    3      1.25      0.00
    3    8    3      3.74      0.00
    4    8    3     -0.60      0.00
    5    8    3     -1.73      0.00
    6    8    3      1.25      0.00
    7    8    3      1.44      0.00
    8    8    3      1.15      0.00
    9    8    3      1.49      0.00
   10    8    3      0.31      0.00
   11    8    3     -0.16      0.00
   12    8    3      0.33      0.00
   13    8    3      0.21      0.00
   -9    9    3     -0.03      0.00
   -8    9    3     -0.53      0.00
   -7    9    3     -0.33      0.00
   -6    9    3      0.94      0.00
   -5    9    3      0.62      0.00
   -4    9    3      0.45      0.00
   -3    9    3      1.54      0.00
   -2    9    3     -0.10      0.00
   -1    9    3     -2.12      0.00
    0    9    3     -1.34      0.00
    1    9    3     -1.63      0.00
    2    9    3     -0.95      0.00
    3    9    3      3.01      0.00
    4    9    3      2.73      0.00
    5    9    3     -1.11      0.00
    6    9    3     -0.60      0.00
    7    9    3      1.24      0.00
    8    9    3      0.71      0.00
    9    9    3      0.80      0.00
   10    9    3      0.98      0.00
   11    9    3      0.23      0.00
   12    9    3      0.20      0.00
   -8   10    3     -0.18      0.00
   -7   10    3     -0.51      0.00
   -6   10    3      0.36      0.00
   -5   10    3      1.15      0.00
   -4   10    3      0.39      0.00
   -3   10    3      0.67      0.00
   -2   10    3      1.04      0.00
   -1   10    3     -0.86      0.00
    0   10    3     -1.33      0.00
    1   10    3     -0.18      0.00
    2   10    3     -0.59      0.00
    3   10    3      0.77      0.00
    4   10    3      3.32      0.00
    5   10    3      1.41      0.00
    6   10    3     -1.09      0.00
    7   10    3      0.12      0.00
    8   10    3      0.76      0.00
    9   10    3      0.11      0.00
   10   10    3      0.66      0.00
   11   10    3      0.92      0.00
   12   10    3      0.49      0.00
   -7   11    3     -0.28      0.00
   -6   11    3     -0.28      0.00
   -5   11    3      0.72      0.00
   -4   11    3      0.81      0.00
   -3   11    3      0.13      0.00
   -2   11    3      0.65      0.00
   -1   11    3      0.32      0.00
    0   11    3     -1.15      0.00
    1   11    3     -0.45      0.00
    2   11    3      0.46      0.00
    3   11    3      0.08      0.00
    4   11    3      1.60      0.00
    5   11    3      2.58      0.00
    6   11    3      0.14      0.00
    7   11    3     -0.92      0.00
    8   11    3      0.36      0.00
    9   11    3      0.26      0.00
   10   11    3      0.00      0.00
   11   11    3      0.80      0.00
   12   11    3      0.89      0.00
   -7   12    3      0.03      0.00
   -6   12    3     -0.42      0.00
   -5   12    3     -0.12      0.00
   -4   12    3      0.69      0.00
   -3   12    3      0.36      0.00
   -2   12    3     -0.02      0.00
   -1   12    3      0.44      0.00
    0   12    3     -0.33      0.00
    1   12    3     -1.03      0.00
    2   12    3      0.21      0.00
    3   12    3      0.58      0.00
    4   12    3      0.27      0.00
    5   12    3      1.52      0.00
    6   12    3      1.28      0.00
    7   12    3     -0.79      0.00
    8   12    3     -0.66      0.00
    9   12    3      0.37      0.00
   10   12    3      0.01      0.00
   11   12    3      0.14      0.00
   -6   13    3     -0.21      0.00
   -5   13    3     -0.56      0.00
   -4   13    3      0.05      0.00
   -3   13    3      0.61      0.00
   -2   13    3      0.03      0.00
   -1   13    3     -0.10      0.00
    0   13    3      0.17      0.00
    1   13    3     -0.61      0.00
    2   13    3     -0.58      0.00
    3   13    3      0.49      0.00
    4   13    3      0.16      0.00
    5   13    3      0.02      0.00
    6   13    3      0.97      0.00
    7   13    3      0.16      0.00
    8   13    3     -1.09      0.00
    9   13    3     -0.31      0.00
   10   13    3      0.25      0.00
   11   13    3     -0.12      0.00
   -4   14    3     -0.45      0.00
   -3   14    3      0.35      0.00
   -2   14    3      0.51      0.00
   -1   14    3     -0.20      0.00
    0   14    3     -0.10      0.00
    1   14    3      0.07      0.00
    2   14    3     -0.49      0.00
    3   14    3     -0.15      0.00
    4   14    3      0.22      0.00
    5   14    3     -0.49      0.00
    6   14    3     -0.17      0.00
    7   14    3      0.58      0.00
    8   14    3     -0.36      0.00
    9   14    3     -0.88      0.00
   10   14    3     -0.09      0.00
   -3   15    3     -0.12      0.00
   -2   15    3      0.57      0.00
   -1   15    3      0.29      0.00
    0   15    3     -0.30      0.00
    1   15    3      0.03      0.00
    2   15    3      0.10      0.00
    3   15    3     -0.28      0.00
    4   15    3     -0.05      0.00
    5   15    3     -0.28      0.00
    6   15    3     -0.73      0.00
    7   15    3      0.08      0.00
    8   15    3      0.43      0.00
    9   15    3     -0.47      0.00
   -1   16    3      0.53      0.00
    0   16    3      0.06      0.00
    1   16    3     -0.22      0.00
    2   16    3      0.16      0.00
    3   16    3      0.03      0.00
    4   16    3     -0.23      0.00
    5   16    3     -0.11      0.00
    6   16    3     -0.42      0.00
    7   16    3     -0.37      0.00
    2   17    3     -0.09      0.00
    3   17    3      0.11      0.00
    4   17    3     -0.13      0.00
    5   17    3     -0.17      0.00
   -5  -16    4      0.08      0.00
   -4  -16    4      0.18      0.00
   -3  -16    4     -0.30      0.00
   -2  -16    4     -0.26      0.00
   -1  -16    4      0.15      0.00
    0  -16    4     -0.18      0.00
   -7  -15    4      0.01      0.00
   -6  -15    4      0.12      0.00
   -5  -15    4     -0.04      0.00
   -4  -15    4      0.43      0.00
   -3  -15    4      0.34      0.00
   -2  -15    4     -0.47      0.00
   -1  -15    4     -0.35      0.00
    0  -15    4     -0.01      0.00
    1  -15    4     -0.33      0.00
    2  -15    4     -0.18      0.00
   -9  -14    4      0.52      0.00
   -8  -14    4      0.10      0.00
   -7  -14    4     -0.44      0.00
   -6  -14    4     -0.02      0.00
   -5  -14    4     -0.04      0.00
   -4  -14    4      0.08      0.00
   -3  -14    4      0.81      0.00
   -2  -14    4      0.22      0.00
   -1  -14    4     -0.81      0.00
    0  -14    4     -0.47      0.00
    1  -14    4     -0.14      0.00
    2  -14    4     -0.21      0.00
    3  -14    4      0.18      0.00
    4  -14    4      0.35      0.00
   -9  -13    4      0.01      0.00
   -8  -13    4      0.49      0.00
   -7  -13    4     -0.60      0.00
   -6  -13    4     -0.85      0.00
   -5  -13    4     -0.07      0.00
   -4  -13    4     -0.15      0.00
   -3  -13    4      0.26      0.00
   -2  -13    4      0.82      0.00
   -1  -13    4     -0.34      0.00
    0  -13    4     -1.11      0.00
    1  -13    4     -0.42      0.00
    2  -13    4     -0.11      0.00
    3  -13    4      0.05      0.00
    4  -13    4      0.44      0.00
    5  -13    4      0.38      0.00
  -10  -12    4      0.03      0.00
   -9  -12    4     -0.77      0.00
   -8  -12    4      0.08      0.00
   -7  -12    4     -0.15      0.00
   -6  -12    4     -1.67      0.00
   -5  -12    4     -1.02      0.00
   -4  -12    4      0.07      0.00
   -3  -12    4     -0.21      0.00
   -2  -12    4      0.27      0.00
   -1  -12    4      0.36      0.00
    0  -12    4     -1.00      0.00
    1  -12    4     -1.10      0.00
    2  -12    4     -0.21      0.00
    3  -12    4     -0.03      0.00
    4  -12    4      0.25      0.00
    5  -12    4      0.53      0.00
    6  -12    4      0.41      0.00
  -11  -11    4      0.38      0.00
  -10  -11    4      0.74      0.00
   -9  -11    4     -0.64      0.00
   -8  -11    4     -1.07      0.00
   -7  -11    4     -0.01      0.00
   -6  -11    4     -1.29      0.00
   -5  -11    4     -2.50      0.00
   -4  -11    4     -0.58      0.00
   -3  -11    4      0.36      0.00
   -2  -11    4     -0.24      0.00
   -1  -11    4      0.21      0.00
    0  -11    4     -0.28      0.00
    1  -11    4     -1.46      0.00
    2  -11    4     -0.79      0.00
    3  -11    4      0.02      0.00
    4  -11    4      0.03      0.00
    5  -11    4      0.40      0.00
    6  -11    4      0.49      0.00
    7  -11    4      0.33      0.00
  -11  -10    4      0.17      0.00
  -10  -10    4      0.61      0.00
   -9  -10    4      0.19      0.00
   -8  -10    4     -1.64      0.00
   -7  -10    4     -1.14      0.00
   -6  -10    4     -0.34      0.00
   -5  -10    4     -2.51      0.00
   -4  -10    4     -2.45      0.00
   -3  -10    4      0.49      0.00
   -2  -10    4      0.76      0.00
   -1  -10    4      0.00      0.00
    0  -10    4      0.25      0.00
    1  -10    4     -0.93      0.00
    2  -10    4     -1.59      0.00
    3  -10    4     -0.27      0.00
    4  -10    4      0.24      0.00
    5  -10    4      0.16      0.00
    6  -10    4      0.44      0.00
    7  -10    4      0.18      0.00
    8  -10    4      0.08      0.00
  -12   -9    4      0.76      0.00
  -11   -9    4      0.58      0.00
  -10   -9    4      0.01      0.00
   -9   -9    4      0.35      0.00
   -8   -9    4     -0.99      0.00
   -7   -9    4     -2.65      0.00
   -6   -9    4     -1.06      0.00
   -5   -9    4     -0.95      0.00
   -4   -9    4     -3.17      0.00
   -3   -9    4     -1.13      0.00
   -2   -9    4      2.03      0.00
   -1   -9    4      1.24      0.00
    0   -9    4      0.50      0.00
    1   -9    4      0.19      0.00
    2   -9    4     -1.54      0.00
    3   -9    4     -1.26      0.00
    4   -9    4      0.41      0.00
    5   -9    4      0.42      0.00
    6   -9    4      0.26      0.00
    7   -9    4      0.20      0.00
    8   -9    4     -0.30      0.00
    9   -9    4     -0.02      0.00
  -12   -8    4      0.30      0.00
  -11   -8    4      0.97      0.00
  -10   -8    4      0.15      0.00
   -9   -8    4     -0.35      0.00
   -8   -8    4     -0.30      0.00
   -7   -8    4     -2.75      0.00
   -6   -8    4     -3.58      0.00
   -5   -8    4     -0.86      0.00
   -4   -8    4     -1.38      0.00
   -3   -8    4     -2.52      0.00
   -2   -8    4      1.36      0.00
   -1   -8    4      3.43      0.00
    0   -8    4      1.47      0.00
    1   -8    4      0.87      0.00
    2   -8    4     -0.15      0.00
    3   -8    4     -1.79      0.00
    4   -8    4     -0.38      0.00
    5   -8    4      1.00      0.00
    6   -8    4      0.39      0.00
    7   -8    4      0.17      0.00
    8   -8    4     -0.21      0.00
    9   -8    4     -0.50      0.00
  -12   -7    4     -0.27      0.00
  -11   -7    4      0.41      0.00
  -10   -7    4      0.82      0.00
   -9   -7    4     -0.45      0.00
   -8   -7    4     -0.62      0.00
   -7   -7    4     -1.63      0.00
   -6   -7    4     -5.10      0.00
   -5   -7    4     -3.89      0.00
   -4   -7    4      0.08      0.00
   -3   -7    4     -0.90      0.00
   -2   -7    4     -0.42      0.00
   -1   -7    4      4.07      0.00
    0   -7    4      3.79      0.00
    1   -7    4      1.15      0.00
    2   -7    4      0.97      0.00
    3   -7    4     -0.53      0.00
    4   -7    4     -1.39      0.00
    5   -7    4      0.68      0.00
    6   -7    4      1.07      0.00
    7   -7    4      0.13      0.00
    8   -7    4      0.06      0.00
    9   -7    4     -0.45      0.00
   10   -7    4     -0.29      0.00
  -13   -6    4      0.08      0.00
  -12   -6    4     -0.17      0.00
  -11   -6    4     -0.50      0.00
  -10   -6    4      0.60      0.00
   -9   -6    4      0.54      0.00
   -7   -6    4     -1.07      0.00
   -6   -6    4     -3.95      0.00
   -5   -6    4     -7.11      0.00
   -4   -6    4     -2.30      0.00
   -3   -6    4      2.28      0.00
   -2   -6    4      0.50      0.00
   -1   -6    4      2.34      0.00
    0   -6    4      5.66      0.00
    1   -6    4      2.74      0.00
    2   -6    4      0.60      0.00
    3   -6    4      0.98      0.00
    4   -6    4     -0.73      0.00
    5   -6    4     -0.55      0.00
    6   -6    4      1.32      0.00
    7   -6    4      0.60      0.00
    8   -6    4     -0.03      0.00
    9   -6    4      0.06      0.00
   10   -6    4     -0.50      0.00
  -13   -5    4      0.17      0.00
  -12   -5    4      0.24      0.00
  -11   -5    4     -0.44      0.00
  -10   -5    4     -0.45      0.00
   -9   -5    4      1.06      0.00
   -8   -5    4      0.09      0.00
   -7   -5    4     -1.31      0.00
   -6   -5    4     -2.01      0.00
   -5   -5    4     -6.78      0.00
   -4   -5    4     -7.23      0.00
   -3   -5    4      1.77      0.00
   -2   -5    4      5.13      0.00
   -1   -5    4      2.20      0.00
    0   -5    4      4.70      0.00
    1   -5    4      5.43      0.00
    2   -5    4      0.89      0.00
    3   -5    4      0.39      0.00
    4   -5    4      0.95      0.00
    5   -5    4     -0.73      0.00
    6   -5    4      0.32      0.00
    7   -5    4      1.25      0.00
    8   -5    4      0.02      0.00
    9   -5    4      0.10      0.00
   10   -5    4     -0.01      0.00
  -13   -4    4      0.51      0.00
  -12   -4    4      0.22      0.00
  -11   -4    4      0.32      0.00
  -10   -4    4     -0.70      0.00
   -9   -4    4      0.15      0.00
   -8   -4    4      1.39      0.00
   -7   -4    4     -0.68      0.00
   -6   -4    4     -1.40      0.00
   -5   -4    4     -3.50      0.00
   -4   -4    4     -9.36      0.00
   -3   -4    4     -4.62      0.00
   -2   -4    4      7.40      0.00
   -1   -4    4      7.49      0.00
    0   -4    4      3.68      0.00
    1   -4    4      5.88      0.00
    2   -4    4      3.49      0.00
    3   -4    4     -0.76      0.00
    4   -4    4      0.72      0.00
    5   -4    4      0.73      0.00
    6   -4    4     -0.58      0.00
    7   -4    4      0.86      0.00
    8   -4    4      0.63      0.00
    9   -4    4     -0.28      0.00
   10   -4    4      0.30      0.00
   11   -4    4     -0.35      0.00
  -13   -3    4      1.16      0.00
  -12   -3    4      0.14      0.00
  -11   -3    4      0.39      0.00
  -10   -3    4      0.22      0.00
   -9   -3    4     -0.78      0.00
   -8   -3    4      1.06      0.00
   -7   -3    4      1.08      0.00
   -6   -3    4     -1.26      0.00
   -5   -3    4     -1.15      0.00
   -4   -3    4     -6.20      0.00
   -3   -3    4    -11.17      0.00
   -2   -3    4      0.61      0.00
   -1   -3    4     12.85      0.00
    0   -3    4      8.44      0.00
    1   -3    4      4.44      0.00
    2   -3    4      5.24      0.00
    3   -3    4      0.61      0.00
    4   -3    4     -1.34      0.00
    5   -3    4      1.30      0.00
    6   -3    4      0.28      0.00
    7   -3    4     -0.31      0.00
    8   -3    4      0.83      0.00
    9   -3    4     -0.16      0.00
   10   -3    4     -0.16      0.00
   11   -3    4      0.30      0.00
   12   -3    4     -0.65      0.00
  -13   -2    4      1.44      0.00
  -12   -2    4      0.68      0.00
  -11   -2    4     -0.21      0.00
  -10   -2    4      0.73      0.00
   -9   -2    4     -0.20      0.00
   -8   -2    4     -0.39      0.00
   -7   -2    4      1.88      0.00
   -6   -2    4      0.14      0.00
   -5   -2    4     -1.27      0.00
   -4   -2    4     -1.80      0.00
   -3   -2    4    -10.56      0.00
   -2   -2    4    -10.92      0.00
   -1   -2    4      7.62      0.00
    0   -2    4     15.94      0.00
    1   -2    4      7.22      0.00
    2   -2    4      3.90      0.00
    3   -2    4      2.88      0.00
    4   -2    4     -1.78      0.00
    5   -2    4     -0.58      0.00
    6   -2    4      1.61      0.00
    7   -2    4     -0.27      0.00
    8   -2    4     -0.05      0.00
    9   -2    4      0.30      0.00
   10   -2    4     -0.62      0.00
   11   -2    4      0.22      0.00
   12   -2    4      0.11      0.00
  -13   -1    4      0.96      0.00
  -12   -1    4      1.26      0.00
  -11   -1    4     -0.17      0.00
  -10   -1    4      0.04      0.00
   -9   -1    4      0.94      0.00
   -8   -1    4     -0.61      0.00
   -7   -1    4      0.72      0.00
   -6   -1    4      1.93      0.00
   -5   -1    4     -1.46      0.00
   -4   -1    4     -1.32      0.00
   -3   -1    4     -4.51      0.00
   -2   -1    4    -14.87      0.00
   -1   -1    4     -7.18      0.00
    0   -1    4     13.80      0.00
    1   -1    4     14.54      0.00
    2   -1    4      4.00      0.00
    3   -1    4      2.31      0.00
    4   -1    4      0.09      0.00
    5   -1    4     -2.42      0.00
    6   -1    4      0.86      0.00
    7   -1    4      1.25      0.00
    8   -1    4     -0.63      0.00
    9   -1    4      0.10      0.00
   10   -1    4     -0.34      0.00
   11   -1    4     -0.51      0.00
   12   -1    4      0.52      0.00
  -12    0    4      0.94      0.00
  -11    0    4      0.59      0.00
  -10    0    4     -0.57      0.00
   -9    0    4      0.88      0.00
   -8    0    4      0.88      0.00
   -7    0    4     -0.31      0.00
   -6    0    4      1.95      0.00
   -5    0    4      0.15      0.00
   -4    0    4     -3.57      0.00
   -3    0    4     -1.86      0.00
   -2    0    4     -8.36      0.00
   -1    0    4    -16.27      0.00
    0    0    4     -1.08      0.00
    1    0    4     15.56      0.00
    2    0    4      8.89      0.00
    3    0    4      0.65      0.00
    4    0    4      0.78      0.00
    5    0    4     -1.66      0.00
    6    0    4     -1.30      0.00
    7    0    4      1.91      0.00
    8    0    4      0.50      0.00
    9    0    4     -0.49      0.00
   10    0    4      0.08      0.00
   11    0    4     -0.73      0.00
   12    0    4     -0.09      0.00
   13    0    4      0.43      0.00
  -12    1    4      0.28      0.00
  -11    1    4      0.78      0.00
  -10    1    4     -0.11      0.00
   -9    1    4     -0.13      0.00
   -8    1    4      1.87      0.00
   -7    1    4      0.74      0.00
   -6    1    4      0.60      0.00
   -5    1    4      1.65      0.00
   -4    1    4     -3.60      0.00
   -3    1    4     -5.10      0.00
   -2    1    4     -2.41      0.00
   -1    1    4    -11.29      0.00
    0    1    4    -14.00      0.00
    1    1    4      3.93      0.00
    2    1    4     12.00      0.00
    3    1    4      2.51      0.00
    4    1    4     -0.78      0.00
    5    1    4     -0.04      0.00
    6    1    4     -1.82      0.00
    7    1    4      0.58      0.00
    8    1    4      2.12      0.00
    9    1    4      0.02      0.00
   10    1    4     -0.03      0.00
   11    1    4     -0.19      0.00
   12    1    4     -0.76      0.00
   13    1    4      0.19      0.00
  -12    2    4      0.39      0.00
  -11    2    4      0.20      0.00
  -10    2    4      0.50      0.00
   -9    2    4     -0.48      0.00
   -8    2    4      0.99      0.00
   -7    2    4      2.41      0.00
   -6    2    4      0.48      0.00
   -5    2    4      0.99      0.00
   -4    2    4     -1.09      0.00
   -3    2    4     -7.53      0.00
   -2    2    4     -4.74      0.00
   -1    2    4     -2.68      0.00
    0    2    4    -12.36      0.00
    1    2    4     -9.68      0.00
    3    2    4      6.22      0.00
    4    2    4     -0.98      0.00
    5    2    4     -0.25      0.00
    6    2    4     -0.25      0.00
    7    2    4     -0.65      0.00
    8    2    4      2.20      0.00
    9    2    4      1.70      0.00
   10    2    4     -0.02      0.00
   11    2    4      0.17      0.00
   12    2    4     -0.55      0.00
   13    2    4     -0.46      0.00
  -12    3    4      0.89      0.00
  -11    3    4      0.04      0.00
  -10    3    4      0.25      0.00
   -9    3    4      0.02      0.00
   -8    3    4     -0.38      0.00
   -7    3    4      2.12      0.00
   -6    3    4      1.99      0.00
   -5    3    4     -0.15      0.00
   -4    3    4     -0.06      0.00
   -3    3    4     -5.21      0.00
   -2    3    4     -9.31      0.00
   -1    3    4     -2.64      0.00
    0    3    4     -3.13      0.00
    1    3    4    -11.55      0.00
    2    3    4     -4.96      0.00
    3    3    4      5.29      0.00
    4    3    4      1.84      0.00
    5    3    4     -1.11      0.00
    6    3    4      0.84      0.00
    7    3    4      0.08      0.00
    8    3    4      1.10      0.00
    9    3    4      2.77      0.00
   10    3    4      0.93      0.00
   11    3    4      0.03      0.00
   12    3    4     -0.01      0.00
   13    3    4     -0.57      0.00
  -11    4    4      0.56      0.00
  -10    4    4     -0.25      0.00
   -9    4    4      0.17      0.00
   -8    4    4     -0.61      0.00
   -7    4    4      0.14      0.00
   -6    4    4      2.55      0.00
   -5    4    4      0.62      0.00
   -4    4    4     -1.17      0.00
   -3    4    4     -2.35      0.00
   -2    4    4     -8.61      0.00
   -1    4    4     -8.11      0.00
    0    4    4     -0.20      0.00
    1    4    4     -3.71      0.00
    2    4    4     -8.95      0.00
    3    4    4     -0.90      0.00
    4    4    4      3.82      0.00
    5    4    4      0.10      0.00
    6    4    4      0.47      0.00
    7    4    4      1.62      0.00
    8    4    4      0.78      0.00
    9    4    4      2.20      0.00
   10    4    4      2.05      0.00
   11    4    4      0.16      0.00
   12    4    4      0.03      0.00
   13    4    4     -0.17      0.00
  -11    5    4      0.68      0.00
   -9    5    4     -0.39      0.00
   -8    5    4     -0.18      0.00
   -7    5    4     -1.03      0.00
   -6    5    4      0.91      0.00
   -5    5    4      2.05      0.00
   -4    5    4     -1.11      0.00
   -3    5    4     -2.35      0.00
   -2    5    4     -4.90      0.00
   -1    5    4     -9.65      0.00
    0    5    4     -4.65      0.00
    1    5    4      1.55      0.00
    2    5    4     -3.83      0.00
    3    5    4     -5.40      0.00
    4    5    4      1.51      0.00
    5    5    4      2.31      0.00
    6    5    4      0.42      0.00
    7    5    4      2.09      0.00
    8    5    4      1.78      0.00
    9    5    4      1.16      0.00
   10    5    4      1.96      0.00
   11    5    4      0.79      0.00
   12    5    4     -0.15      0.00
   13    5    4      0.07      0.00
  -10    6    4      0.20      0.00
   -9    6    4     -0.79      0.00
   -8    6    4     -0.33      0.00
   -7    6    4     -0.58      0.00
   -6    6    4     -0.79      0.00
   -5    6    4      1.64      0.00
   -4    6    4      0.84      0.00
   -3    6    4     -2.55      0.00
   -2    6    4     -3.29      0.00
   -1    6    4     -6.35      0.00
    0    6    4     -7.77      0.00
    1    6    4     -0.42      0.00
    2    6    4      2.22      0.00
    3    6    4     -3.42      0.00
    4    6    4     -2.39      0.00
    5    6    4      2.11      0.00
    6    6    4      1.46      0.00
    7    6    4      1.62      0.00
    8    6    4      2.66      0.00
    9    6    4      1.18      0.00
   10    6    4      0.85      0.00
   11    6    4      1.00      0.00
   12    6    4      0.02      0.00
   13    6    4     -0.01      0.00
  -10    7    4      0.08      0.00
   -9    7    4     -0.60      0.00
   -8    7    4     -0.93      0.00
   -7    7    4     -0.02      0.00
   -6    7    4     -0.62      0.00
   -5    7    4      0.09      0.00
   -4    7    4      1.88      0.00
   -3    7    4     -0.63      0.00
   -2    7    4     -3.14      0.00
   -1    7    4     -3.41      0.00
    0    7    4     -5.84      0.00
    1    7    4     -3.93      0.00
    2    7    4      2.79      0.00
    3    7    4      1.71      0.00
    4    7    4     -2.81      0.00
    5    7    4     -0.54      0.00
    6    7    4      1.82      0.00
    7    7    4      1.36      0.00
    8    7    4      2.30      0.00
    9    7    4      1.94      0.00
   10    7    4      0.33      0.00
   11    7    4      0.40      0.00
   12    7    4      0.31      0.00
   13    7    4     -0.05      0.00
   -9    8    4     -0.27      0.00
   -8    8    4     -1.09      0.00
   -7    8    4     -0.34      0.00
   -6    8    4      0.40      0.00
   -5    8    4     -0.28      0.00
   -4    8    4      1.01      0.00
   -3    8    4      1.38      0.00
   -2    8    4     -1.68      0.00
   -1    8    4     -2.56      0.00
    0    8    4     -2.55      0.00
    1    8    4     -3.82      0.00
    2    8    4     -0.15      0.00
    3    8    4      3.93      0.00
    4    8    4      0.56      0.00
    5    8    4     -1.99      0.00
    6    8    4      0.47      0.00
    7    8    4      1.36      0.00
    8    8    4      1.27      0.00
    9    8    4      1.91      0.00
   10    8    4      0.88      0.00
   11    8    4      0.00      0.00
   12    8    4      0.27      0.00
   13    8    4      0.09      0.00
   -9    9    4     -0.09      0.00
   -8    9    4     -0.69      0.00
   -7    9    4     -0.83      0.00
   -6    9    4      0.54      0.00
   -5    9    4      0.58      0.00
   -4    9    4      0.14      0.00
   -3    9    4      1.40      0.00
   -2    9    4      0.47      0.00
   -1    9    4     -1.79      0.00
    0    9    4     -1.21      0.00
    1    9    4     -1.36      0.00
    2    9    4     -1.61      0.00
    3    9    4      2.15      0.00
    4    9    4      3.37      0.00
    5    9    4     -0.34      0.00
    6    9    4     -1.00      0.00
    7    9    4      0.82      0.00
    8    9    4      0.71      0.00
    9    9    4      0.84      0.00
   10    9    4      1.21      0.00
   11    9    4      0.46      0.00
   12    9    4      0.21      0.00
   -8   10    4     -0.19      0.00
   -7   10    4     -0.76      0.00
   -6   10    4     -0.13      0.00
   -5   10    4      0.98      0.00
   -4   10    4      0.40      0.00
   -3   10    4      0.43      0.00
   -2   10    4      1.22      0.00
   -1   10    4     -0.32      0.00
    0   10    4     -1.20      0.00
    1   10    4     -0.02      0.00
    2   10    4     -0.51      0.00
    3   10    4      0.00      0.00
    4   10    4      2.88      0.00
    5   10    4      2.09      0.00
    6   10    4     -0.77      0.00
    7   10    4     -0.30      0.00
    8   10    4      0.56      0.00
    9   10    4      0.05      0.00
   10   10    4      0.51      0.00
   11   10    4      0.90      0.00
   12   10    4      0.50      0.00
   -7   11    4     -0.31      0.00
   -6   11    4     -0.57      0.00
   -5   11    4      0.39      0.00
   -4   11    4      0.85      0.00
   -3   11    4      0.15      0.00
   -2   11    4      0.58      0.00
   -1   11    4      0.69      0.00
    0   11    4     -0.77      0.00
    1   11    4     -0.47      0.00
    2   11    4      0.56      0.00
    3   11    4     -0.11      0.00
    4   11    4      0.85      0.00
    5   11    4      2.46      0.00
    6   11    4      0.66      0.00
    7   11    4     -1.00      0.00
    8   11    4     -0.08      0.00
    9   11    4      0.10      0.00
   10   11    4     -0.22      0.00
   11   11    4      0.49      0.00
   12   11    4      0.75      0.00
   -7   12    4      0.08      0.00
   -6   12    4     -0.46      0.00
   -5   12    4     -0.38      0.00
   -4   12    4      0.59      0.00
   -3   12    4      0.55      0.00
   -2   12    4      0.04      0.00
   -1   12    4      0.53      0.00
    0   12    4      0.10      0.00
    1   12    4     -0.82      0.00
    2   12    4      0.16      0.00
    3   12    4      0.63      0.00
    4   12    4     -0.07      0.00
    5   12    4      0.94      0.00
    6   12    4      1.38      0.00
    7   12    4     -0.53      0.00
    8   12    4     -1.02      0.00
    9   12    4     -0.02      0.00
   10   12    4     -0.16      0.00
   11   12    4     -0.18      0.00
   -6   13    4     -0.12      0.00
   -5   13    4     -0.60      0.00
   -4   13    4     -0.12      0.00
   -3   13    4      0.72      0.00
   -2   13    4      0.33      0.00
   -1   13    4     -0.01      0.00
    0   13    4      0.35      0.00
    1   13    4     -0.24      0.00
    2   13    4     -0.45      0.00
    3   13    4      0.55      0.00
    4   13    4      0.23      0.00
    5   13    4     -0.35      0.00
    6   13    4      0.62      0.00
    7   13    4      0.37      0.00
    8   13    4     -1.06      0.00
    9   13    4     -0.72      0.00
   10   13    4      0.00      0.00
   11   13    4     -0.26      0.00
   -4   14    4     -0.50      0.00
   -3   14    4      0.29      0.00
   -2   14    4      0.77      0.00
   -1   14    4      0.08      0.00
    0   14    4     -0.06      0.00
    1   14    4      0.24      0.00
    2   14    4     -0.18      0.00
    3   14    4      0.03      0.00
    4   14    4      0.44      0.00
    5   14    4     -0.45      0.00
    6   14    4     -0.53      0.00
    7   14    4      0.45      0.00
    8   14    4     -0.11      0.00
    9   14    4     -0.94      0.00
   10   14    4     -0.35      0.00
   -3   15    4     -0.17      0.00
   -2   15    4      0.59      0.00
   -1   15    4      0.57      0.00
    0   15    4     -0.16      0.00
    1   15    4     -0.03      0.00
    2   15    4      0.23      0.00
    3   15    4     -0.02      0.00
    4   15    4      0.19      0.00
    5   15    4     -0.03      0.00
    6   15    4     -0.79      0.00
    7   15    4     -0.23      0.00
    8   15    4      0.50      0.00
    9   15    4     -0.22      0.00
   -1   16    4      0.57      0.00
    0   16    4      0.21      0.00
    1   16    4     -0.27      0.00
    2   16    4      0.04      0.00
    3   16    4      0.14      0.00
    4   16    4     -0.03      0.00
    5   16    4      0.08      0.00
    6   16    4     -0.28      0.00
    7   16    4     -0.52      0.00
    2   17    4     -0.25      0.00
    3   17    4      0.04      0.00
    4   17    4     -0.03      0.00
    5   17    4     -0.09      0.00
   -5  -16    5      0.11      0.00
   -4  -16    5      0.30      0.00
   -3  -16    5     -0.19      0.00
   -2  -16    5     -0.37      0.00
   -1  -16    5      0.07      0.00
   -7  -15    5     -0.04      0.00
   -6  -15    5      0.12      0.00
   -5  -15    5     -0.06      0.00
   -4  -15    5      0.41      0.00
   -3  -15    5      0.55      0.00
   -2  -15    5     -0.33      0.00
   -1  -15    5     -0.48      0.00
    0  -15    5     -0.05      0.00
    1  -15    5     -0.21      0.00
    2  -15    5     -0.17      0.00
   -8  -14    5      0.13      0.00
   -7  -14    5     -0.42      0.00
   -6  -14    5     -0.13      0.00
   -5  -14    5     -0.08      0.00
   -4  -14    5     -0.05      0.00
   -3  -14    5      0.78      0.00
   -2  -14    5      0.52      0.00
   -1  -14    5     -0.67      0.00
    0  -14    5     -0.62      0.00
    1  -14    5     -0.18      0.00
    2  -14    5     -0.19      0.00
    3  -14    5      0.11      0.00
    4  -14    5      0.25      0.00
   -9  -13    5     -0.41      0.00
   -8  -13    5      0.26      0.00
   -7  -13    5     -0.47      0.00
   -6  -13    5     -0.95      0.00
   -5  -13    5     -0.24      0.00
   -4  -13    5     -0.21      0.00
   -3  -13    5      0.07      0.00
   -2  -13    5      0.88      0.00
   -1  -13    5      0.04      0.00
    0  -13    5     -1.04      0.00
    1  -13    5     -0.61      0.00
    2  -13    5     -0.19      0.00
    3  -13    5     -0.05      0.00
    4  -13    5      0.27      0.00
    5  -13    5      0.18      0.00
  -10  -12    5      0.22      0.00
   -9  -12    5     -0.88      0.00
   -8  -12    5     -0.38      0.00
   -7  -12    5     -0.13      0.00
   -6  -12    5     -1.52      0.00
   -5  -12    5     -1.30      0.00
   -4  -12    5     -0.09      0.00
   -3  -12    5     -0.21      0.00
   -2  -12    5      0.16      0.00
   -1  -12    5      0.58      0.00
    0  -12    5     -0.65      0.00
    1  -12    5     -1.18      0.00
    2  -12    5     -0.43      0.00
    3  -12    5     -0.15      0.00
    4  -12    5      0.07      0.00
    5  -12    5      0.29      0.00
    6  -12    5      0.13      0.00
  -11  -11    5      0.29      0.00
  -10  -11    5      0.83      0.00
   -9  -11    5     -0.34      0.00
   -8  -11    5     -1.34      0.00
   -7  -11    5     -0.34      0.00
   -6  -11    5     -0.96      0.00
   -5  -11    5     -2.47      0.00
   -4  -11    5     -1.03      0.00
   -3  -11    5      0.34      0.00
   -2  -11    5     -0.10      0.00
   -1  -11    5      0.27      0.00
    0  -11    5      0.10      0.00
    1  -11    5     -1.23      0.00
    2  -11    5     -1.04      0.00
    3  -11    5     -0.20      0.00
    4  -11    5     -0.08      0.00
    5  -11    5      0.20      0.00
    6  -11    5      0.23      0.00
    7  -11    5      0.07      0.00
  -11  -10    5      0.26      0.00
  -10  -10    5      0.55      0.00
   -9  -10    5      0.54      0.00
   -8  -10    5     -1.37      0.00
   -7  -10    5     -1.59      0.00
   -6  -10    5     -0.39      0.00
   -5  -10    5     -1.99      0.00
   -4  -10    5     -2.71      0.00
   -3  -10    5     -0.01      0.00
   -2  -10    5      0.95      0.00
   -1  -10    5      0.25      0.00
    0  -10    5      0.49      0.00
    1  -10    5     -0.48      0.00
    2  -10    5     -1.60      0.00
    3  -10    5     -0.65      0.00
    4  -10    5      0.10      0.00
    5  -10    5      0.13      0.00
    6  -10    5      0.31      0.00
    7  -10    5     -0.02      0.00
    8  -10    5     -0.12      0.00
  -12   -9    5      0.67      0.00
  -11   -9    5      0.77      0.00
  -10   -9    5      0.09      0.00
   -9   -9    5      0.47      0.00
   -8   -9    5     -0.37      0.00
   -7   -9    5     -2.55      0.00
   -6   -9    5     -1.63      0.00
   -5   -9    5     -0.69      0.00
   -4   -9    5     -2.74      0.00
   -3   -9    5     -1.79      0.00
   -2   -9    5      1.60      0.00
   -1   -9    5      1.59      0.00
    0   -9    5      0.75      0.00
    1   -9    5      0.56      0.00
    2   -9    5     -1.16      0.00
    3   -9    5     -1.57      0.00
    4   -9    5      0.02      0.00
    5   -9    5      0.46      0.00
    6   -9    5      0.31      0.00
    7   -9    5      0.16      0.00
    8   -9    5     -0.44      0.00
    9   -9    5     -0.21      0.00
  -12   -8    5      0.17      0.00
  -11   -8    5      0.98      0.00
  -10   -8    5      0.47      0.00
   -9   -8    5     -0.18      0.00
   -8   -8    5      0.22      0.00
   -7   -8    5     -1.86      0.00
   -6   -8    5     -3.80      0.00
   -5   -8    5     -1.49      0.00
   -4   -8    5     -0.93      0.00
   -3   -8    5     -2.50      0.00
   -2   -8    5      0.37      0.00
   -1   -8    5      3.20      0.00
    0   -8    5      1.81      0.00
    1   -8    5      1.00      0.00
    2   -8    5      0.24      0.00
    3   -8    5     -1.65      0.00
    4   -8    5     -0.92      0.00
    5   -8    5      0.76      0.00
    6   -8    5      0.57      0.00
    7   -8    5      0.24      0.00
    8   -8    5     -0.21      0.00
    9   -8    5     -0.66      0.00
  -12   -7    5     -0.19      0.00
  -11   -7    5      0.29      0.00
  -10   -7    5      1.04      0.00
   -8   -7    5     -0.14      0.00
   -7   -7    5     -0.43      0.00
   -6   -7    5     -4.09      0.00
   -5   -7    5     -4.65      0.00
   -4   -7    5     -0.61      0.00
   -3   -7    5     -0.48      0.00
   -2   -7    5     -0.96      0.00
   -1   -7    5      2.95      0.00
    0   -7    5      3.77      0.00
    1   -7    5      1.24      0.00
    2   -7    5      0.87      0.00
    3   -7    5     -0.24      0.00
    4   -7    5     -1.59      0.00
    5   -7    5      0.09      0.00
    6   -7    5      1.05      0.00
    7   -7    5      0.28      0.00
    8   -7    5      0.05      0.00
    9   -7    5     -0.45      0.00
   10   -7    5     -0.48      0.00
  -12   -6    5      0.08      0.00
  -11   -6    5     -0.39      0.00
  -10   -6    5      0.61      0.00
   -9   -6    5      1.13      0.00
   -8   -6    5     -0.10      0.00
   -7   -6    5      0.02      0.00
   -6   -6    5     -2.03      0.00
   -5   -6    5     -6.51      0.00
   -4   -6    5     -3.90      0.00
   -3   -6    5      1.55      0.00
   -2   -6    5      0.71      0.00
   -1   -6    5      1.22      0.00
    0   -6    5      4.62      0.00
    1   -6    5      2.74      0.00
    2   -6    5      0.20      0.00
    3   -6    5      0.67      0.00
    4   -6    5     -0.59      0.00
    5   -6    5     -1.01      0.00
    6   -6    5      0.86      0.00
    7   -6    5      0.69      0.00
    8   -6    5     -0.06      0.00
    9   -6    5      0.03      0.00
   10   -6    5     -0.48      0.00
  -13   -5    5      0.30      0.00
  -12   -5    5      0.36      0.00
  -11   -5    5     -0.10      0.00
  -10   -5    5     -0.30      0.00
   -9   -5    5      1.36      0.00
   -8   -5    5      1.17      0.00
   -7   -5    5     -0.10      0.00
   -6   -5    5     -0.14      0.00
   -5   -5    5     -4.55      0.00
   -4   -5    5     -7.88      0.00
   -3   -5    5     -0.93      0.00
   -2   -5    5      4.34      0.00
   -1   -5    5      1.92      0.00
    0   -5    5      3.05      0.00
    1   -5    5      4.52      0.00
    2   -5    5      0.58      0.00
    3   -5    5     -0.53      0.00
    4   -5    5      0.60      0.00
    5   -5    5     -0.76      0.00
    6   -5    5     -0.25      0.00
    7   -5    5      1.01      0.00
    8   -5    5      0.04      0.00
    9   -5    5     -0.06      0.00
   10   -5    5      0.06      0.00
   11   -5    5     -0.56      0.00
  -13   -4    5      0.61      0.00
  -12   -4    5      0.17      0.00
  -11   -4    5      0.47      0.00
  -10   -4    5     -0.24      0.00
   -9   -4    5      0.35      0.00
   -8   -4    5      2.15      0.00
   -7   -4    5      0.83      0.00
   -6   -4    5      0.15      0.00
   -5   -4    5     -0.91      0.00
   -4   -4    5     -7.71      0.00
   -3   -4    5     -7.54      0.00
   -2   -4    5      3.42      0.00
   -1   -4    5      6.41      0.00
    0   -4    5      2.55      0.00
    1   -4    5      3.83      0.00
    2   -4    5      2.66      0.00
    3   -4    5     -1.58      0.00
    4   -4    5     -0.46      0.00
    5   -4    5      0.54      0.00
    6   -4    5     -0.72      0.00
    7   -4    5      0.39      0.00
    8   -4    5      0.59      0.00
    9   -4    5     -0.38      0.00
   10   -4    5      0.21      0.00
   11   -4    5     -0.12      0.00
  -13   -3    5      1.06      0.00
  -12   -3    5      0.13      0.00
  -11   -3    5      0.19      0.00
  -10   -3    5      0.58      0.00
   -9   -3    5     -0.26      0.00
   -8   -3    5      1.36      0.00
   -7   -3    5      2.35      0.00
   -6   -3    5      0.35      0.00
   -5   -3    5      0.70      0.00
   -4   -3    5     -3.21      0.00
   -3   -3    5    -11.52      0.00
   -2   -3    5     -5.48      0.00
   -1   -3    5      7.67      0.00
    0   -3    5      6.81      0.00
    1   -3    5      2.37      0.00
    2   -3    5      3.16      0.00
    3   -3    5     -0.18      0.00
    4   -3    5     -2.60      0.00
    5   -3    5      0.30      0.00
    6   -3    5      0.38      0.00
    7   -3    5     -0.45      0.00
    8   -3    5      0.63      0.00
    9   -3    5     -0.10      0.00
   10   -3    5     -0.31      0.00
   11   -3    5      0.43      0.00
   12   -3    5     -0.41      0.00
  -13   -2    5      1.01      0.00
  -12   -2    5      0.68      0.00
  -11   -2    5     -0.35      0.00
  -10   -2    5      0.65      0.00
   -9   -2    5      0.48      0.00
   -8   -2    5      0.01      0.00
   -7   -2    5      2.42      0.00
   -6   -2    5      1.72      0.00
   -5   -2    5      0.04      0.00
   -4   -2    5      0.38      0.00
   -3   -2    5     -8.10      0.00
   -2   -2    5    -14.85      0.00
   -1   -2    5     -1.66      0.00
    0   -2    5     10.22      0.00
    1   -2    5      5.09      0.00
    2   -2    5      1.30      0.00
    3   -2    5      1.23      0.00
    4   -2    5     -2.57      0.00
    5   -2    5     -1.94      0.00
    6   -2    5      1.20      0.00
    7   -2    5      0.12      0.00
    8   -2    5     -0.08      0.00
    9   -2    5      0.40      0.00
   10   -2    5     -0.56      0.00
   11   -2    5      0.17      0.00
   12   -2    5      0.42      0.00
  -12   -1    5      0.99      0.00
  -11   -1    5     -0.04      0.00
  -10   -1    5     -0.16      0.00
   -9   -1    5      1.26      0.00
   -8   -1    5      0.22      0.00
   -7   -1    5      0.95      0.00
   -6   -1    5      2.89      0.00
   -5   -1    5     -0.02      0.00
   -4   -1    5     -0.58      0.00
   -3   -1    5     -2.21      0.00
   -2   -1    5    -14.42      0.00
   -1   -1    5    -15.34      0.00
    0   -1    5      2.92      0.00
    1   -1    5      9.47      0.00
    2   -1    5      1.70      0.00
    3   -1    5     -0.09      0.00
    4   -1    5     -0.83      0.00
    5   -1    5     -3.19      0.00
    6   -1    5     -0.11      0.00
    7   -1    5      1.59      0.00
    8   -1    5     -0.05      0.00
    9   -1    5      0.28      0.00
   10   -1    5     -0.06      0.00
   11   -1    5     -0.49      0.00
   12   -1    5      0.65      0.00
  -12    0    5      0.50      0.00
  -11    0    5      0.66      0.00
  -10    0    5     -0.44      0.00
   -9    0    5      0.77      0.00
   -8    0    5      1.63      0.00
   -7    0    5      0.35      0.00
   -6    0    5      2.24      0.00
   -5    0    5      1.52      0.00
   -4    0    5     -3.01      0.00
   -3    0    5     -1.87      0.00
   -2    0    5     -6.51      0.00
   -1    0    5    -18.86      0.00
    0    0    5    -12.08      0.00
    1    0    5      5.74      0.00
    2    0    5      5.38      0.00
    3    0    5     -1.43      0.00
    4    0    5     -0.77      0.00
    5    0    5     -1.88      0.00
    6    0    5     -1.95      0.00
    7    0    5      1.67      0.00
    8    0    5      1.39      0.00
    9    0    5      0.14      0.00
   10    0    5      0.47      0.00
   11    0    5     -0.42      0.00
   12    0    5     -0.05      0.00
   13    0    5      0.69      0.00
  -12    1    5      0.08      0.00
  -11    1    5      0.58      0.00
  -10    1    5      0.20      0.00
   -9    1    5     -0.17      0.00
   -8    1    5      1.98      0.00
   -7    1    5      1.67      0.00
   -6    1    5      0.96      0.00
   -5    1    5      2.35      0.00
   -4    1    5     -2.38      0.00
   -3    1    5     -6.11      0.00
   -2    1    5     -3.03      0.00
   -1    1    5    -10.37      0.00
    0    1    5    -19.24      0.00
    1    1    5     -7.01      0.00
    2    1    5      5.31      0.00
    3    1    5      0.62      0.00
    4    1    5     -2.29      0.00
    5    1    5     -0.48      0.00
    6    1    5     -1.65      0.00
    7    1    5      0.19      0.00
    8    1    5      2.60      0.00
    9    1    5      1.07      0.00
   10    1    5      0.56      0.00
   11    1    5      0.30      0.00
   12    1    5     -0.55      0.00
   13    1    5      0.29      0.00
  -12    2    5      0.48      0.00
  -11    2    5      0.05      0.00
  -10    2    5      0.57      0.00
   -9    2    5     -0.25      0.00
   -8    2    5      0.67      0.00
   -7    2    5      2.77      0.00
   -6    2    5      1.27      0.00
   -5    2    5      1.21      0.00
   -4    2    5      0.01      0.00
   -3    2    5     -7.39      0.00
   -2    2    5     -7.32      0.00
   -1    2    5     -3.35      0.00
    0    2    5    -12.38      0.00
    1    2    5    -15.96      0.00
    2    2    5     -2.50      0.00
    3    2    5      2.99      0.00
    4    2    5     -1.83      0.00
    5    2    5     -1.02      0.00
    6    2    5      0.12      0.00
    7    2    5     -0.46      0.00
    8    2    5      2.18      0.00
    9    2    5      2.60      0.00
   10    2    5      0.85      0.00
   11    2    5      0.67      0.00
   12    2    5     -0.18      0.00
   13    2    5     -0.38      0.00
  -12    3    5      0.89      0.00
  -11    3    5      0.17      0.00
  -10    3    5      0.12      0.00
   -9    3    5      0.19      0.00
   -8    3    5     -0.56      0.00
   -7    3    5      1.64      0.00
   -6    3    5      2.55      0.00
   -5    3    5      0.31      0.00
   -4    3    5      0.26      0.00
   -3    3    5     -4.18      0.00
   -2    3    5    -10.79      0.00
   -1    3    5     -5.87      0.00
    0    3    5     -3.16      0.00
    1    3    5    -12.19      0.00
    2    3    5    -10.58      0.00
    3    3    5      0.54      0.00
    4    3    5      0.95      0.00
    5    3    5     -1.52      0.00
    6    3    5      0.77      0.00
    7    3    5      0.70      0.00
    8    3    5      1.16      0.00
    9    3    5      3.10      0.00
   10    3    5      1.81      0.00
   11    3    5      0.53      0.00
   12    3    5      0.29      0.00
   13    3    5     -0.46      0.00
  -11    4    5      0.68      0.00
  -10    4    5     -0.27      0.00
   -9    4    5      0.05      0.00
   -8    4    5     -0.58      0.00
   -7    4    5     -0.51      0.00
   -6    4    5      2.21      0.00
   -5    4    5      1.26      0.00
   -4    4    5     -0.99      0.00
   -3    4    5     -1.80      0.00
   -2    4    5     -8.20      0.00
   -1    4    5    -10.84      0.00
    0    4    5     -2.75      0.00
    1    4    5     -2.88      0.00
    2    4    5     -9.92      0.00
    3    4    5     -4.92      0.00
    4    4    5      1.89      0.00
    5    4    5      0.05      0.00
    6    4    5      0.18      0.00
    7    4    5      1.99      0.00
    8    4    5      1.27      0.00
    9    4    5      2.25      0.00
   10    4    5      2.54      0.00
   11    4    5      0.66      0.00
   12    4    5      0.16      0.00
   13    4    5     -0.12      0.00
  -10    5    5     -0.06      0.00
   -9    5    5     -0.63      0.00
   -8    5    5     -0.29      0.00
   -7    5    5     -1.29      0.00
   -6    5    5      0.05      0.00
   -5    5    5      2.09      0.00
   -4    5    5     -0.51      0.00
   -3    5    5     -2.23      0.00
   -2    5    5     -4.16      0.00
   -1    5    5    -10.08      0.00
    0    5    5     -7.61      0.00
    1    5    5      0.53      0.00
    2    5    5     -2.49      0.00
    3    5    5     -6.51      0.00
    4    5    5     -0.87      0.00
    5    5    5      1.76      0.00
    6    5    5      0.29      0.00
    7    5    5      1.97      0.00
    8    5    5      2.35      0.00
    9    5    5      1.45      0.00
   10    5    5      2.07      0.00
   11    5    5      1.13      0.00
   12    5    5     -0.11      0.00
   13    5    5     -0.02      0.00
  -10    6    5      0.13      0.00
   -9    6    5     -0.94      0.00
   -8    6    5     -0.69      0.00
   -7    6    5     -0.66      0.00
   -6    6    5     -1.34      0.00
   -5    6    5      0.95      0.00
   -4    6    5      1.30      0.00
   -3    6    5     -2.05      0.00
   -2    6    5     -3.00      0.00
   -1    6    5     -5.62      0.00
    0    6    5     -8.82      0.00
    1    6    5     -2.63      0.00
    2    6    5      2.69      0.00
    3    6    5     -2.14      0.00
    4    6    5     -3.48      0.00
    5    6    5      0.83      0.00
    6    6    5      1.19      0.00
    7    6    5      1.31      0.00
    8    6    5      2.87      0.00
    9    6    5      1.79      0.00
   10    6    5      1.02      0.00
   11    6    5      1.10      0.00
   12    6    5      0.05      0.00
   13    6    5     -0.20      0.00
  -10    7    5     -0.09      0.00
   -9    7    5     -0.68      0.00
   -8    7    5     -1.32      0.00
   -7    7    5     -0.34      0.00
   -6    7    5     -0.75      0.00
   -5    7    5     -0.58      0.00
   -4    7    5      1.64      0.00
   -3    7    5      0.08      0.00
   -2    7    5     -2.75      0.00
   -1    7    5     -2.89      0.00
    0    7    5     -5.32      0.00
    1    7    5     -5.20      0.00
    2    7    5      1.72      0.00
    3    7    5      2.97      0.00
    4    7    5     -2.02      0.00
    5    7    5     -1.51      0.00
    6    7    5      1.09      0.00
    7    7    5      1.04      0.00
    8    7    5      2.14      0.00
    9    7    5      2.44      0.00
   10    7    5      0.81      0.00
   11    7    5      0.49      0.00
   12    7    5      0.32      0.00
   13    7    5     -0.21      0.00
   -9    8    5     -0.34      0.00
   -8    8    5     -1.32      0.00
   -7    8    5     -0.87      0.00
   -6    8    5      0.19      0.00
   -5    8    5     -0.51      0.00
   -4    8    5      0.43      0.00
   -3    8    5      1.58      0.00
   -2    8    5     -1.00      0.00
   -1    8    5     -2.27      0.00
    0    8    5     -1.92      0.00
    1    8    5     -3.67      0.00
    2    8    5     -1.33      0.00
    3    8    5      3.76      0.00
    4    8    5      1.85      0.00
    5    8    5     -1.75      0.00
    6    8    5     -0.28      0.00
    7    8    5      0.95      0.00
    8    8    5      1.03      0.00
    9    8    5      2.01      0.00
   10    8    5      1.37      0.00
   11    8    5      0.24      0.00
   12    8    5      0.28      0.00
   13    8    5      0.01      0.00
   -9    9    5     -0.13      0.00
   -8    9    5     -0.75      0.00
   -7    9    5     -1.24      0.00
   -6    9    5      0.05      0.00
   -5    9    5      0.47      0.00
   -4    9    5     -0.17      0.00
   -3    9    5      1.08      0.00
   -2    9    5      0.90      0.00
   -1    9    5     -1.37      0.00
    0    9    5     -1.00      0.00
    1    9    5     -0.81      0.00
    2    9    5     -1.87      0.00
    3    9    5      1.16      0.00
    4    9    5      3.63      0.00
    5    9    5      0.55      0.00
    6    9    5     -1.12      0.00
    7    9    5      0.36      0.00
    8    9    5      0.54      0.00
    9    9    5      0.71      0.00
   10    9    5      1.32      0.00
   11    9    5      0.67      0.00
   12    9    5      0.24      0.00
   -8   10    5     -0.20      0.00
   -7   10    5     -0.91      0.00
   -6   10    5     -0.61      0.00
   -5   10    5      0.69      0.00
   -4   10    5      0.38      0.00
   -3   10    5      0.15      0.00
   -2   10    5      1.18      0.00
   -1   10    5      0.13      0.00
    0   10    5     -1.05      0.00
    1   10    5      0.12      0.00
    2   10    5     -0.25      0.00
    3   10    5     -0.63      0.00
    4   10    5      2.11      0.00
    5   10    5      2.47      0.00
    6   10    5     -0.32      0.00
    7   10    5     -0.56      0.00
    8   10    5      0.33      0.00
    9   10    5     -0.04      0.00
   10   10    5      0.33      0.00
   11   10    5      0.82      0.00
   12   10    5      0.45      0.00
   -7   11    5     -0.31      0.00
   -6   11    5     -0.79      0.00
   -5   11    5      0.02      0.00
   -4   11    5      0.83      0.00
   -3   11    5      0.19      0.00
   -2   11    5      0.42      0.00
   -1   11    5      0.87      0.00
    0   11    5     -0.44      0.00
    1   11    5     -0.50      0.00
    2   11    5      0.65      0.00
    3   11    5     -0.13      0.00
    4   11    5      0.09      0.00
    5   11    5      2.00      0.00
    6   11    5      1.05      0.00
    7   11    5     -0.88      0.00
    8   11    5     -0.38      0.00
    9   11    5     -0.03      0.00
   10   11    5     -0.39      0.00
   11   11    5      0.17      0.00
   12   11    5      0.52      0.00
   -7   12    5      0.08      0.00
   -6   12    5     -0.43      0.00
   -5   12    5     -0.56      0.00
   -4   12    5      0.47      0.00
   -3   12    5      0.77      0.00
   -2   12    5      0.16      0.00
   -1   12    5      0.52      0.00
    0   12    5      0.37      0.00
    1   12    5     -0.64      0.00
    2   12    5      0.10      0.00
    3   12    5      0.76      0.00
    4   12    5     -0.22      0.00
    5   12    5      0.32      0.00
    6   12    5      1.28      0.00
    7   12    5     -0.20      0.00
    8   12    5     -1.13      0.00
    9   12    5     -0.31      0.00
   10   12    5     -0.27      0.00
   11   12    5     -0.43      0.00
   -6   13    5     -0.02      0.00
   -5   13    5     -0.53      0.00
   -4   13    5     -0.20      0.00
   -3   13    5      0.83      0.00
   -2   13    5      0.68      0.00
   -1   13    5      0.12      0.00
    0   13    5      0.40      0.00
    1   13    5      0.01      0.00
    2   13    5     -0.32      0.00
    3   13    5      0.67      0.00
    4   13    5      0.50      0.00
    5   13    5     -0.51      0.00
    6   13    5      0.23      0.00
    7   13    5      0.52      0.00
    8   13    5     -0.82      0.00
    9   13    5     -0.91      0.00
   10   13    5     -0.17      0.00
   11   13    5     -0.34      0.00
   -4   14    5     -0.42      0.00
   -3   14    5      0.28      0.00
   -2   14    5      1.01      0.00
   -1   14    5      0.42      0.00
    0   14    5     -0.02      0.00
    1   14    5      0.25      0.00
    2   14    5      0.01      0.00
    3   14    5      0.23      0.00
    4   14    5      0.80      0.00
    5   14    5     -0.13      0.00
    6   14    5     -0.73      0.00
    7   14    5      0.26      0.00
    8   14    5      0.17      0.00
    9   14    5     -0.78      0.00
   10   14    5     -0.47      0.00
   -3   15    5     -0.13      0.00
   -2   15    5      0.61      0.00
   -1   15    5      0.81      0.00
    0   15    5      0.01      0.00
    1   15    5     -0.14      0.00
    2   15    5      0.20      0.00
    3   15    5      0.15      0.00
    4   15    5      0.48      0.00
    5   15    5      0.40      0.00
    6   15    5     -0.62      0.00
    7   15    5     -0.47      0.00
    8   15    5      0.48      0.00
    9   15    5      0.07      0.00
   -1   16    5      0.55      0.00
    0   16    5      0.33      0.00
    1   16    5     -0.32      0.00
    2   16    5     -0.16      0.00
    3   16    5      0.12      0.00
    4   16    5      0.13      0.00
    5   16    5      0.34      0.00
    6   16    5      0.00      0.00
    7   16    5     -0.54      0.00
    2   17    5     -0.42      0.00
    3   17    5     -0.13      0.00
    4   17    5     -0.01      0.00
    5   17    5      0.01      0.00
   -4  -16    6      0.43      0.00
   -3  -16    6      0.02      0.00
   -2  -16    6     -0.39      0.00
   -7  -15    6     -0.06      0.00
   -6  -15    6      0.13      0.00
   -5  -15    6     -0.05      0.00
   -4  -15    6      0.37      0.00
   -3  -15    6      0.75      0.00
   -2  -15    6     -0.06      0.00
   -1  -15    6     -0.54      0.00
    0  -15    6     -0.15      0.00
    1  -15    6     -0.17      0.00
   -8  -14    6      0.07      0.00
   -7  -14    6     -0.38      0.00
   -6  -14    6     -0.16      0.00
   -5  -14    6     -0.05      0.00
   -4  -14    6     -0.14      0.00
   -3  -14    6      0.70      0.00
   -2  -14    6      0.82      0.00
   -1  -14    6     -0.41      0.00
    0  -14    6     -0.73      0.00
    1  -14    6     -0.30      0.00
    2  -14    6     -0.24      0.00
    3  -14    6      0.01      0.00
   -9  -13    6     -0.70      0.00
   -8  -13    6     -0.02      0.00
   -7  -13    6     -0.38      0.00
   -6  -13    6     -0.92      0.00
   -5  -13    6     -0.29      0.00
   -4  -13    6     -0.17      0.00
   -3  -13    6     -0.05      0.00
   -2  -13    6      0.88      0.00
   -1  -13    6      0.42      0.00
    0  -13    6     -0.87      0.00
    1  -13    6     -0.79      0.00
    2  -13    6     -0.35      0.00
    3  -13    6     -0.19      0.00
    4  -13    6      0.11      0.00
    5  -13    6      0.01      0.00
  -10  -12    6      0.40      0.00
   -9  -12    6     -0.78      0.00
   -8  -12    6     -0.72      0.00
   -7  -12    6     -0.17      0.00
   -6  -12    6     -1.26      0.00
   -5  -12    6     -1.37      0.00
   -4  -12    6     -0.13      0.00
   -3  -12    6     -0.08      0.00
   -2  -12    6      0.12      0.00
   -1  -12    6      0.74      0.00
    0  -12    6     -0.25      0.00
    1  -12    6     -1.16      0.00
    2  -12    6     -0.68      0.00
    3  -12    6     -0.35      0.00
    4  -12    6     -0.13      0.00
    5  -12    6      0.09      0.00
    6  -12    6     -0.13      0.00
  -11  -11    6      0.19      0.00
  -10  -11    6      0.82      0.00
   -9  -11    6      0.05      0.00
   -8  -11    6     -1.31      0.00
   -7  -11    6     -0.60      0.00
   -6  -11    6     -0.63      0.00
   -5  -11    6     -2.15      0.00
   -4  -11    6     -1.23      0.00
   -3  -11    6      0.39      0.00
   -2  -11    6      0.15      0.00
   -1  -11    6      0.35      0.00
    0  -11    6      0.42      0.00
    1  -11    6     -0.92      0.00
    2  -11    6     -1.21      0.00
    3  -11    6     -0.48      0.00
    4  -11    6     -0.25      0.00
    5  -11    6      0.04      0.00
    6  -11    6      0.05      0.00
    7  -11    6     -0.19      0.00
  -11  -10    6      0.32      0.00
  -10  -10    6      0.44      0.00
   -9  -10    6      0.80      0.00
   -8  -10    6     -0.83      0.00
   -7  -10    6     -1.70      0.00
   -6  -10    6     -0.43      0.00
   -5  -10    6     -1.34      0.00
   -4  -10    6     -2.55      0.00
   -3  -10    6     -0.35      0.00
   -2  -10    6      1.12      0.00
   -1  -10    6      0.55      0.00
    0  -10    6      0.68      0.00
    1  -10    6     -0.05      0.00
    2  -10    6     -1.48      0.00
    3  -10    6     -1.01      0.00
    4  -10    6     -0.13      0.00
    5  -10    6      0.07      0.00
    6  -10    6      0.27      0.00
    7  -10    6     -0.11      0.00
    8  -10    6     -0.33      0.00
  -12   -9    6      0.49      0.00
  -11   -9    6      0.85      0.00
  -10   -9    6      0.18      0.00
   -9   -9    6      0.50      0.00
   -8   -9    6      0.29      0.00
   -7   -9    6     -1.98      0.00
   -6   -9    6     -1.89      0.00
   -5   -9    6     -0.45      0.00
   -4   -9    6     -2.02      0.00
   -3   -9    6     -2.01      0.00
   -2   -9    6      1.16      0.00
   -1   -9    6      1.84      0.00
    0   -9    6      0.97      0.00
    1   -9    6      0.82      0.00
    2   -9    6     -0.75      0.00
    3   -9    6     -1.72      0.00
    4   -9    6     -0.42      0.00
    5   -9    6      0.38      0.00
    6   -9    6      0.42      0.00
    7   -9    6      0.25      0.00
    8   -9    6     -0.46      0.00
    9   -9    6     -0.38      0.00
  -12   -8    6      0.04      0.00
  -11   -8    6      0.87      0.00
  -10   -8    6      0.71      0.00
   -9   -8    6     -0.03      0.00
   -8   -8    6      0.65      0.00
   -7   -8    6     -0.68      0.00
   -6   -8    6     -3.35      0.00
   -5   -8    6     -1.91      0.00
   -4   -8    6     -0.52      0.00
   -3   -8    6     -2.08      0.00
   -2   -8    6     -0.35      0.00
   -1   -8    6      2.78      0.00
    0   -8    6      2.03      0.00
    1   -8    6      1.03      0.00
    2   -8    6      0.50      0.00
    3   -8    6     -1.40      0.00
    4   -8    6     -1.32      0.00
    5   -8    6      0.42      0.00
    6   -8    6      0.70      0.00
    7   -8    6      0.44      0.00
    8   -8    6     -0.06      0.00
    9   -8    6     -0.68      0.00
  -12   -7    6     -0.09      0.00
  -11   -7    6      0.14      0.00
  -10   -7    6      1.11      0.00
   -9   -7    6      0.49      0.00
   -8   -7    6      0.26      0.00
   -7   -7    6      0.75      0.00
   -6   -7    6     -2.47      0.00
   -5   -7    6     -4.64      0.00
   -4   -7    6     -1.28      0.00
   -3   -7    6     -0.09      0.00
   -2   -7    6     -1.11      0.00
   -1   -7    6      1.88      0.00
    0   -7    6      3.48      0.00
    1   -7    6      1.26      0.00
    2   -7    6      0.63      0.00
    3   -7    6     -0.03      0.00
    4   -7    6     -1.57      0.00
    5   -7    6     -0.42      0.00
    6   -7    6      0.93      0.00
    7   -7    6      0.49      0.00
    8   -7    6      0.20      0.00
    9   -7    6     -0.31      0.00
   10   -7    6     -0.53      0.00
  -12   -6    6      0.25      0.00
  -11   -6    6     -0.29      0.00
  -10   -6    6      0.51      0.00
   -9   -6    6      1.51      0.00
   -8   -6    6      0.63      0.00
   -7   -6    6      0.97      0.00
   -6   -6    6      0.05      0.00
   -5   -6    6     -4.95      0.00
   -4   -6    6     -4.81      0.00
   -3   -6    6      0.57      0.00
   -2   -6    6      0.89      0.00
   -1   -6    6      0.45      0.00
    0   -6    6      3.49      0.00
    1   -6    6      2.56      0.00
    2   -6    6     -0.19      0.00
    3   -6    6      0.20      0.00
    4   -6    6     -0.46      0.00
    5   -6    6     -1.23      0.00
    6   -6    6      0.42      0.00
    7   -6    6      0.76      0.00
    8   -6    6      0.05      0.00
    9   -6    6      0.09      0.00
   10   -6    6     -0.36      0.00
  -12   -5    6      0.35      0.00
  -10   -5    6     -0.23      0.00
   -9   -5    6      1.43      0.00
   -8   -5    6      2.00      0.00
   -7   -5    6      0.99      0.00
   -6   -5    6      1.55      0.00
   -5   -5    6     -1.82      0.00
   -4   -5    6     -7.22      0.00
   -3   -5    6     -3.17      0.00
   -2   -5    6      3.05      0.00
   -1   -5    6      1.72      0.00
    0   -5    6      1.74      0.00
    1   -5    6      3.52      0.00
    2   -5    6      0.30      0.00
    3   -5    6     -1.41      0.00
    4   -5    6      0.06      0.00
    5   -5    6     -0.70      0.00
    6   -5    6     -0.61      0.00
    8   -5    6      0.14      0.00
    9   -5    6     -0.13      0.00
   10   -5    6      0.15      0.00
   11   -5    6     -0.43      0.00
  -12   -4    6      0.05      0.00
  -11   -4    6      0.38      0.00
  -10   -4    6      0.03      0.00
   -9   -4    6      0.41      0.00
   -8   -4    6      2.57      0.00
   -7   -4    6      2.09      0.00
   -6   -4    6      1.51      0.00
   -5   -4    6      1.58      0.00
   -4   -4    6     -4.95      0.00
   -3   -4    6     -8.76      0.00
   -2   -4    6     -0.35      0.00
   -1   -4    6      4.81      0.00
    0   -4    6      1.75      0.00
    1   -4    6      2.15      0.00
    2   -4    6      1.85      0.00
    3   -4    6     -2.20      0.00
    4   -4    6     -1.67      0.00
    5   -4    6      0.16      0.00
    6   -4    6     -0.71      0.00
    7   -4    6      0.06      0.00
    8   -4    6      0.59      0.00
    9   -4    6     -0.39      0.00
   10   -4    6      0.09      0.00
   11   -4    6      0.08      0.00
  -12   -3    6      0.07      0.00
  -11   -3    6     -0.13      0.00
  -10   -3    6      0.62      0.00
   -9   -3    6      0.10      0.00
   -8   -3    6      1.47      0.00
   -7   -3    6      3.23      0.00
   -6   -3    6      1.76      0.00
   -5   -3    6      2.26      0.00
   -4   -3    6      0.06      0.00
   -3   -3    6     -9.68      0.00
   -2   -3    6     -9.42      0.00
   -1   -3    6      2.52      0.00
    0   -3    6      4.91      0.00
    1   -3    6      0.90      0.00
    2   -3    6      1.40      0.00
    3   -3    6     -0.85      0.00
    4   -3    6     -3.63      0.00
    5   -3    6     -0.86      0.00
    6   -3    6      0.33      0.00
    7   -3    6     -0.44      0.00
    8   -3    6      0.51      0.00
    9   -3    6      0.02      0.00
   10   -3    6     -0.45      0.00
   11   -3    6      0.45      0.00
   12   -3    6     -0.15      0.00
  -12   -2    6      0.51      0.00
  -11   -2    6     -0.50      0.00
  -10   -2    6      0.35      0.00
   -9   -2    6      0.88      0.00
   -8   -2    6      0.38      0.00
   -7   -2    6      2.68      0.00
   -6   -2    6      2.98      0.00
   -5   -2    6      1.23      0.00
   -4   -2    6      2.30      0.00
   -3   -2    6     -4.36      0.00
   -2   -2    6    -15.21      0.00
   -1   -2    6     -8.50      0.00
    0   -2    6      4.48      0.00
    1   -2    6      3.09      0.00
    2   -2    6     -0.61      0.00
    3   -2    6     -0.23      0.00
    4   -2    6     -3.17      0.00
    5   -2    6     -3.19      0.00
    6   -2    6      0.49      0.00
    7   -2    6      0.43      0.00
    8   -2    6      0.03      0.00
    9   -2    6      0.53      0.00
   10   -2    6     -0.48      0.00
   11   -2    6      0.02      0.00
   12   -2    6      0.64      0.00
  -12   -1    6      0.52      0.00
  -11   -1    6     -0.02      0.00
  -10   -1    6     -0.38      0.00
   -9   -1    6      1.27      0.00
   -8   -1    6      0.92      0.00
   -7   -1    6      1.19      0.00
   -6   -1    6      3.54      0.00
   -5   -1    6      1.36      0.00
   -4   -1    6      0.11      0.00
   -3   -1    6      0.23      0.00
   -2   -1    6    -11.12      0.00
   -1   -1    6    -18.77      0.00
    0   -1    6     -5.70      0.00
    1   -1    6      4.39      0.00
    2   -1    6     -0.15      0.00
    3   -1    6     -2.01      0.00
    4   -1    6     -1.72      0.00
    5   -1    6     -3.79      0.00
    6   -1    6     -1.20      0.00
    7   -1    6      1.56      0.00
    8   -1    6      0.49      0.00
    9   -1    6      0.54      0.00
   10   -1    6      0.24      0.00
   11   -1    6     -0.48      0.00
   12   -1    6      0.65      0.00
  -12    0    6     -0.02      0.00
  -11    0    6      0.49      0.00
  -10    0    6     -0.32      0.00
   -9    0    6      0.55      0.00
   -8    0    6      2.06      0.00
   -7    0    6      1.05      0.00
   -6    0    6      2.47      0.00
   -5    0    6      2.75      0.00
   -4    0    6     -2.05      0.00
   -3    0    6     -1.78      0.00
   -2    0    6     -3.69      0.00
   -1    0    6    -17.08      0.00
    0    0    6    -18.15      0.00
    1    0    6     -2.49      0.00
    2    0    6      1.93      0.00
    3    0    6     -3.01      0.00
    4    0    6     -2.24      0.00
    5    0    6     -2.19      0.00
    6    0    6     -2.55      0.00
    7    0    6      1.07      0.00
    8    0    6      1.92      0.00
    9    0    6      0.74      0.00
   10    0    6      0.88      0.00
   11    0    6     -0.11      0.00
   12    0    6     -0.08      0.00
   13    0    6      0.88      0.00
  -12    1    6     -0.10      0.00
  -11    1    6      0.22      0.00
  -10    1    6      0.34      0.00
   -9    1    6     -0.20      0.00
   -8    1    6      1.81      0.00
   -7    1    6      2.38      0.00
   -6    1    6      1.43      0.00
   -5    1    6      2.93      0.00
   -4    1    6     -0.80      0.00
   -3    1    6     -6.27      0.00
   -2    1    6     -3.41      0.00
   -1    1    6     -7.52      0.00
    0    1    6    -19.40      0.00
    1    1    6    -13.95      0.00
    2    1    6     -0.63      0.00
    3    1    6     -1.16      0.00
    4    1    6     -3.61      0.00
    5    1    6     -1.24      0.00
    6    1    6     -1.64      0.00
    7    1    6     -0.36      0.00
    8    1    6      2.57      0.00
    9    1    6      1.82      0.00
   10    1    6      1.10      0.00
   11    1    6      0.76      0.00
   12    1    6     -0.35      0.00
   13    1    6      0.33      0.00
  -12    2    6      0.53      0.00
  -11    2    6     -0.10      0.00
  -10    2    6      0.45      0.00
   -9    2    6     -0.07      0.00
   -8    2    6      0.29      0.00
   -7    2    6      2.75      0.00
   -6    2    6      1.99      0.00
   -5    2    6      1.49      0.00
   -4    2    6      1.20      0.00
   -3    2    6     -6.17      0.00
   -2    2    6     -8.89      0.00
   -1    2    6     -3.65      0.00
    1    2    6    -17.63      0.00
    2    2    6     -8.39      0.00
    3    2    6     -0.15      0.00
    4    2    6     -2.67      0.00
    5    2    6     -2.04      0.00
    6    2    6     -0.03      0.00
    7    2    6     -0.50      0.00
    8    2    6      1.75      0.00
    9    2    6      2.96      0.00
   10    2    6      1.49      0.00
   11    2    6      1.09      0.00
   12    2    6      0.18      0.00
   13    2    6     -0.34      0.00
  -11    3    6      0.32      0.00
  -10    3    6     -0.03      0.00
   -9    3    6      0.25      0.00
   -8    3    6     -0.67      0.00
   -7    3    6      0.98      0.00
   -6    3    6      2.78      0.00
   -5    3    6      0.88      0.00
   -4    3    6      0.68      0.00
   -3    3    6     -2.54      0.00
   -2    3    6    -10.66      0.00
   -1    3    6     -8.31      0.00
    0    3    6     -2.72      0.00
    1    3    6    -10.07      0.00
    2    3    6    -12.91      0.00
    3    3    6     -3.31      0.00
    4    3    6     -0.19      0.00
    5    3    6     -2.16      0.00
    6    3    6      0.08      0.00
    7    3    6      0.78      0.00
    8    3    6      0.90      0.00
    9    3    6      2.90      0.00
   10    3    6      2.27      0.00
   11    3    6      0.90      0.00
   12    3    6      0.54      0.00
   13    3    6     -0.35      0.00
  -11    4    6      0.77      0.00
  -10    4    6     -0.19      0.00
   -9    4    6     -0.07      0.00
   -8    4    6     -0.48      0.00
   -7    4    6     -1.03      0.00
   -6    4    6      1.60      0.00
   -5    4    6      1.79      0.00
   -4    4    6     -0.56      0.00
   -3    4    6     -0.97      0.00
   -2    4    6     -6.61      0.00
   -1    4    6    -11.94      0.00
    0    4    6     -4.96      0.00
    1    4    6     -1.46      0.00
    2    4    6     -8.52      0.00
    3    4    6     -7.15      0.00
    4    4    6     -0.07      0.00
    5    4    6     -0.37      0.00
    6    4    6     -0.60      0.00
    7    4    6      1.59      0.00
    8    4    6      1.30      0.00
    9    4    6      1.92      0.00
   10    4    6      2.59      0.00
   11    4    6      0.95      0.00
   12    4    6      0.22      0.00
   13    4    6     -0.08      0.00
  -11    5    6      0.39      0.00
  -10    5    6      0.11      0.00
   -9    5    6     -0.71      0.00
   -8    5    6     -0.31      0.00
   -7    5    6     -1.32      0.00
   -6    5    6     -0.74      0.00
   -5    5    6      1.89      0.00
   -4    5    6      0.24      0.00
   -3    5    6     -1.75      0.00
   -2    5    6     -2.87      0.00
   -1    5    6     -9.02      0.00
    0    5    6     -9.40      0.00
    1    5    6     -0.54      0.00
    2    5    6     -0.44      0.00
    3    5    6     -5.90      0.00
    4    5    6     -2.59      0.00
    5    5    6      0.86      0.00
    6    5    6     -0.28      0.00
    7    5    6      1.16      0.00
    8    5    6      2.26      0.00
    9    5    6      1.43      0.00
   10    5    6      1.90      0.00
   11    5    6      1.27      0.00
   12    5    6     -0.10      0.00
   13    5    6     -0.14      0.00
  -10    6    6      0.17      0.00
   -9    6    6     -0.87      0.00
   -8    6    6     -0.89      0.00
   -7    6    6     -0.60      0.00
   -6    6    6     -1.61      0.00
   -5    6    6      0.23      0.00
   -4    6    6      1.66      0.00
   -3    6    6     -1.23      0.00
   -2    6    6     -2.34      0.00
   -1    6    6     -4.14      0.00
    0    6    6     -8.54      0.00
    1    6    6     -4.35      0.00
    2    6    6      2.94      0.00
    3    6    6     -0.13      0.00
    4    6    6     -3.52      0.00
    5    6    6     -0.37      0.00
    6    6    6      0.54      0.00
    7    6    6      0.50      0.00
    8    6    6      2.40      0.00
    9    6    6      1.99      0.00
   10    6    6      1.05      0.00
   11    6    6      1.12      0.00
   12    6    6      0.10      0.00
  -10    7    6     -0.13      0.00
   -9    7    6     -0.57      0.00
   -8    7    6     -1.49      0.00
   -7    7    6     -0.59      0.00
   -6    7    6     -0.71      0.00
   -5    7    6     -1.08      0.00
   -4    7    6      1.26      0.00
   -3    7    6      0.81      0.00
   -2    7    6     -2.04      0.00
   -1    7    6     -2.07      0.00
    0    7    6     -4.04      0.00
    1    7    6     -5.59      0.00
    2    7    6      0.60      0.00
    3    7    6      4.07      0.00
    4    7    6     -0.58      0.00
    5    7    6     -1.94      0.00
    6    7    6      0.26      0.00
    7    7    6      0.39      0.00
    8    7    6      1.48      0.00
    9    7    6      2.48      0.00
   10    7    6      1.13      0.00
   11    7    6      0.57      0.00
   12    7    6      0.40      0.00
   13    7    6     -0.30      0.00
   -9    8    6     -0.27      0.00
   -8    8    6     -1.32      0.00
   -7    8    6     -1.27      0.00
   -6    8    6     -0.02      0.00
   -5    8    6     -0.61      0.00
   -4    8    6     -0.13      0.00
   -3    8    6      1.60      0.00
   -2    8    6     -0.26      0.00
   -1    8    6     -1.82      0.00
    0    8    6     -1.08      0.00
    1    8    6     -2.89      0.00
    2    8    6     -2.11      0.00
    3    8    6      3.26      0.00
    4    8    6      3.06      0.00
    5    8    6     -1.06      0.00
    6    8    6     -0.80      0.00
    7    8    6      0.41      0.00
    8    8    6      0.53      0.00
    9    8    6      1.75      0.00
   10    8    6      1.66      0.00
   11    8    6      0.48      0.00
   12    8    6      0.36      0.00
   -9    9    6     -0.12      0.00
   -7    9    6     -1.49      0.00
   -6    9    6     -0.44      0.00
   -5    9    6      0.35      0.00
   -4    9    6     -0.41      0.00
   -3    9    6      0.65      0.00
   -2    9    6      1.18      0.00
   -1    9    6     -0.91      0.00
    0    9    6     -0.79      0.00
    1    9    6     -0.13      0.00
    2    9    6     -1.71      0.00
    3    9    6      0.20      0.00
    4    9    6      3.49      0.00
    5    9    6      1.42      0.00
    6    9    6     -0.97      0.00
    7    9    6     -0.02      0.00
    8    9    6      0.28      0.00
    9    9    6      0.45      0.00
   10    9    6      1.30      0.00
   11    9    6      0.85      0.00
   12    9    6      0.29      0.00
   -6   10    6     -1.02      0.00
   -5   10    6      0.34      0.00
   -4   10    6      0.35      0.00
   -3   10    6     -0.12      0.00
   -2   10    6      0.98      0.00
   -1   10    6      0.45      0.00
    0   10    6     -0.93      0.00
    1   10    6      0.19      0.00
    2   10    6      0.16      0.00
    3   10    6     -0.99      0.00
    4   10    6      1.19      0.00
    5   10    6      2.52      0.00
    6   10    6      0.17      0.00
    7   10    6     -0.66      0.00
    8   10    6      0.15      0.00
    9   10    6     -0.11      0.00
   10   10    6      0.16      0.00
   11   10    6      0.73      0.00
   12   10    6      0.39      0.00
   -7   11    6     -0.30      0.00
   -6   11    6     -0.91      0.00
   -5   11    6     -0.33      0.00
   -4   11    6      0.74      0.00
   -3   11    6      0.28      0.00
   -2   11    6      0.25      0.00
   -1   11    6      0.90      0.00
    0   11    6     -0.21      0.00
    1   11    6     -0.61      0.00
    2   11    6      0.69      0.00
    3   11    6      0.02      0.00
    4   11    6     -0.50      0.00
    5   11    6      1.37      0.00
    6   11    6      1.26      0.00
    7   11    6     -0.64      0.00
    8   11    6     -0.52      0.00
    9   11    6     -0.08      0.00
   10   11    6     -0.44      0.00
   11   11    6     -0.05      0.00
   12   11    6      0.30      0.00
   -6   12    6     -0.38      0.00
   -5   12    6     -0.67      0.00
   -4   12    6      0.31      0.00
   -3   12    6      0.96      0.00
   -2   12    6      0.35      0.00
   -1   12    6      0.48      0.00
    0   12    6      0.50      0.00
    1   12    6     -0.55      0.00
    2   12    6     -0.03      0.00
    3   12    6      0.92      0.00
    4   12    6     -0.13      0.00
    5   12    6     -0.18      0.00
    6   12    6      1.04      0.00
    7   12    6      0.13      0.00
    8   12    6     -1.01      0.00
    9   12    6     -0.42      0.00
   10   12    6     -0.26      0.00
   11   12    6     -0.53      0.00
   -5   13    6     -0.41      0.00
   -4   13    6     -0.24      0.00
   -3   13    6      0.90      0.00
   -2   13    6      1.05      0.00
   -1   13    6      0.33      0.00
    0   13    6      0.39      0.00
    1   13    6      0.10      0.00
    2   13    6     -0.33      0.00
    3   13    6      0.72      0.00
    4   13    6      0.90      0.00
    5   13    6     -0.39      0.00
    6   13    6     -0.08      0.00
    7   13    6      0.60      0.00
    8   13    6     -0.45      0.00
    9   13    6     -0.86      0.00
   10   13    6     -0.21      0.00
   11   13    6     -0.30      0.00
   -4   14    6     -0.27      0.00
   -3   14    6      0.29      0.00
   -2   14    6      1.21      0.00
   -1   14    6      0.79      0.00
    0   14    6      0.06      0.00
    1   14    6      0.15      0.00
    2   14    6      0.01      0.00
    3   14    6      0.28      0.00
    4   14    6      1.15      0.00
    5   14    6      0.41      0.00
    6   14    6     -0.67      0.00
    7   14    6      0.08      0.00
    8   14    6      0.41      0.00
    9   14    6     -0.46      0.00
   10   14    6     -0.43      0.00
   -3   15    6     -0.02      0.00
   -2   15    6      0.61      0.00
   -1   15    6      0.99      0.00
    0   15    6      0.22      0.00
    1   15    6     -0.25      0.00
    2   15    6      0.02      0.00
    3   15    6      0.14      0.00
    4   15    6      0.65      0.00
    5   15    6      0.89      0.00
    6   15    6     -0.21      0.00
    7   15    6     -0.57      0.00
    8   15    6      0.39      0.00
    9   15    6      0.35      0.00
   -1   16    6      0.52      0.00
    0   16    6      0.42      0.00
    1   16    6     -0.31      0.00
    2   16    6     -0.39      0.00
    3   16    6     -0.04      0.00
    4   16    6      0.15      0.00
    5   16    6      0.55      0.00
    6   16    6      0.37      0.00
    7   16    6     -0.40      0.00
    8   16    6     -0.17      0.00
    2   17    6     -0.54      0.00
    3   17    6     -0.35      0.00
    4   17    6     -0.09      0.00
    5   17    6      0.04      0.00
   -6  -15    7      0.16      0.00
   -5  -15    7     -0.04      0.00
   -4  -15    7      0.28      0.00
   -3  -15    7      0.89      0.00
   -2  -15    7      0.29      0.00
   -1  -15    7     -0.45      0.00
    0  -15    7     -0.25      0.00
    1  -15    7     -0.19      0.00
   -8  -14    7     -0.06      0.00
   -7  -14    7     -0.35      0.00
   -6  -14    7     -0.16      0.00
   -5  -14    7      0.03      0.00
   -4  -14    7     -0.18      0.00
   -3  -14    7      0.57      0.00
   -2  -14    7      1.05      0.00
   -1  -14    7     -0.04      0.00
    0  -14    7     -0.72      0.00
    1  -14    7     -0.43      0.00
    2  -14    7     -0.33      0.00
    3  -14    7     -0.11      0.00
   -9  -13    7     -0.82      0.00
   -8  -13    7     -0.29      0.00
   -7  -13    7     -0.35      0.00
   -6  -13    7     -0.86      0.00
   -5  -13    7     -0.29      0.00
   -4  -13    7     -0.05      0.00
   -3  -13    7     -0.11      0.00
   -2  -13    7      0.81      0.00
   -1  -13    7      0.76      0.00
    0  -13    7     -0.57      0.00
    1  -13    7     -0.87      0.00
    2  -13    7     -0.52      0.00
    3  -13    7     -0.36      0.00
    4  -13    7     -0.03      0.00
    5  -13    7     -0.08      0.00
  -10  -12    7      0.50      0.00
   -9  -12    7     -0.55      0.00
   -8  -12    7     -0.86      0.00
   -7  -12    7     -0.23      0.00
   -6  -12    7     -0.98      0.00
   -5  -12    7     -1.31      0.00
   -4  -12    7     -0.10      0.00
   -3  -12    7      0.12      0.00
   -2  -12    7      0.12      0.00
   -1  -12    7      0.83      0.00
    0  -12    7      0.15      0.00
    1  -12    7     -1.00      0.00
    2  -12    7     -0.85      0.00
    3  -12    7     -0.55      0.00
    4  -12    7     -0.31      0.00
    5  -12    7     -0.03      0.00
    6  -12    7     -0.27      0.00
  -10  -11    7      0.70      0.00
   -9  -11    7      0.41      0.00
   -8  -11    7     -1.03      0.00
   -7  -11    7     -0.72      0.00
   -6  -11    7     -0.34      0.00
   -5  -11    7     -1.68      0.00
   -4  -11    7     -1.25      0.00
   -3  -11    7      0.47      0.00
   -2  -11    7      0.44      0.00
   -1  -11    7      0.45      0.00
    0  -11    7      0.68      0.00
    1  -11    7     -0.54      0.00
    2  -11    7     -1.25      0.00
    3  -11    7     -0.74      0.00
    4  -11    7     -0.44      0.00
    5  -11    7     -0.08      0.00
    6  -11    7     -0.01      0.00
    7  -11    7     -0.36      0.00
  -11  -10    7      0.34      0.00
  -10  -10    7      0.29      0.00
   -9  -10    7      0.92      0.00
   -8  -10    7     -0.18      0.00
   -7  -10    7     -1.47      0.00
   -6  -10    7     -0.42      0.00
   -5  -10    7     -0.68      0.00
   -4  -10    7     -2.09      0.00
   -3  -10    7     -0.52      0.00
   -2  -10    7      1.25      0.00
   -1  -10    7      0.86      0.00
    0  -10    7      0.84      0.00
    1  -10    7      0.33      0.00
    2  -10    7     -1.23      0.00
    3  -10    7     -1.26      0.00
    4  -10    7     -0.42      0.00
    5  -10    7     -0.03      0.00
    6  -10    7      0.29      0.00
    7  -10    7     -0.07      0.00
    8  -10    7     -0.45      0.00
  -11   -9    7      0.81      0.00
  -10   -9    7      0.26      0.00
   -9   -9    7      0.44      0.00
   -8   -9    7      0.85      0.00
   -7   -9    7     -1.09      0.00
   -6   -9    7     -1.77      0.00
   -5   -9    7     -0.24      0.00
   -4   -9    7     -1.17      0.00
   -3   -9    7     -1.87      0.00
   -2   -9    7      0.78      0.00
   -1   -9    7      1.97      0.00
    0   -9    7      1.17      0.00
    1   -9    7      0.98      0.00
    2   -9    7     -0.33      0.00
    3   -9    7     -1.69      0.00
    4   -9    7     -0.83      0.00
    5   -9    7      0.18      0.00
    6   -9    7      0.49      0.00
    7   -9    7      0.45      0.00
    8   -9    7     -0.34      0.00
  -12   -8    7     -0.08      0.00
  -11   -8    7      0.66      0.00
  -10   -8    7      0.86      0.00
   -9   -8    7      0.11      0.00
   -8   -8    7      0.91      0.00
   -7   -8    7      0.52      0.00
   -6   -8    7     -2.35      0.00
   -5   -8    7     -2.00      0.00
   -4   -8    7     -0.19      0.00
   -3   -8    7     -1.42      0.00
   -2   -8    7     -0.74      0.00
   -1   -8    7      2.26      0.00
    0   -8    7      2.12      0.00
    1   -8    7      1.01      0.00
    2   -8    7      0.64      0.00
    3   -8    7     -1.06      0.00
    4   -8    7     -1.55      0.00
    5   -8    7      0.01      0.00
    6   -8    7      0.69      0.00
    7   -8    7      0.66      0.00
    8   -8    7      0.22      0.00
    9   -8    7     -0.56      0.00
  -12   -7    7      0.00      0.00
  -11   -7    7     -0.02      0.00
  -10   -7    7      1.03      0.00
   -9   -7    7      0.83      0.00
   -8   -7    7      0.56      0.00
   -7   -7    7      1.68      0.00
   -6   -7    7     -0.58      0.00
   -5   -7    7     -3.90      0.00
   -4   -7    7     -1.77      0.00
   -3   -7    7      0.17      0.00
   -2   -7    7     -0.95      0.00
   -1   -7    7      1.01      0.00
    0   -7    7      3.03      0.00
    1   -7    7      1.23      0.00
    2   -7    7      0.34      0.00
    3   -7    7      0.06      0.00
    4   -7    7     -1.40      0.00
    5   -7    7     -0.80      0.00
    6   -7    7      0.70      0.00
    7   -7    7      0.66      0.00
    8   -7    7      0.44      0.00
    9   -7    7     -0.06      0.00
   10   -7    7     -0.47      0.00
  -12   -6    7      0.31      0.00
  -11   -6    7     -0.23      0.00
  -10   -6    7      0.29      0.00
   -9   -6    7      1.64      0.00
   -8   -6    7      1.19      0.00
   -7   -6    7      1.65      0.00
   -6   -6    7      1.92      0.00
   -5   -6    7     -2.77      0.00
   -4   -6    7     -4.93      0.00
   -3   -6    7     -0.48      0.00
   -2   -6    7      0.93      0.00
   -1   -6    7      0.01      0.00
    0   -6    7      2.43      0.00
    1   -6    7      2.31      0.00
    2   -6    7     -0.47      0.00
    3   -6    7     -0.33      0.00
    4   -6    7     -0.38      0.00
    5   -6    7     -1.24      0.00
    6   -6    7      0.06      0.00
    7   -6    7      0.77      0.00
    8   -6    7      0.21      0.00
    9   -6    7      0.23      0.00
   10   -6    7     -0.16      0.00
  -12   -5    7      0.24      0.00
  -11   -5    7      0.15      0.00
  -10   -5    7     -0.26      0.00
   -9   -5    7      1.24      0.00
   -8   -5    7      2.46      0.00
   -7   -5    7      1.81      0.00
   -6   -5    7      2.81      0.00
   -5   -5    7      0.90      0.00
   -4   -5    7     -5.53      0.00
   -3   -5    7     -4.66      0.00
   -2   -5    7      1.48      0.00
   -1   -5    7      1.47      0.00
    0   -5    7      0.83      0.00
    1   -5    7      2.61      0.00
    2   -5    7      0.17      0.00
    3   -5    7     -2.06      0.00
    4   -5    7     -0.55      0.00
    5   -5    7     -0.61      0.00
    6   -5    7     -0.76      0.00
    7   -5    7      0.60      0.00
    8   -5    7      0.29      0.00
    9   -5    7     -0.11      0.00
   10   -5    7      0.23      0.00
   11   -5    7     -0.26      0.00
  -12   -4    7     -0.08      0.00
  -11   -4    7      0.15      0.00
  -10   -4    7      0.08      0.00
   -9   -4    7      0.29      0.00
   -8   -4    7      2.59      0.00
   -7   -4    7      2.94      0.00
   -6   -4    7      2.48      0.00
   -5   -4    7      3.53      0.00
   -4   -4    7     -1.73      0.00
   -3   -4    7     -8.37      0.00
   -2   -4    7     -3.39      0.00
   -1   -4    7      2.92      0.00
    0   -4    7      1.21      0.00
    1   -4    7      0.99      0.00
    2   -4    7      1.27      0.00
    3   -4    7     -2.44      0.00
    4   -4    7     -2.66      0.00
    5   -4    7     -0.33      0.00
    6   -4    7     -0.63      0.00
    7   -4    7     -0.11      0.00
    8   -4    7      0.62      0.00
    9   -4    7     -0.29      0.00
   10   -4    7     -0.01      0.00
   11   -4    7      0.23      0.00
  -12   -3    7      0.01      0.00
  -11   -3    7     -0.41      0.00
  -10   -3    7      0.43      0.00
   -9   -3    7      0.26      0.00
   -8   -3    7      1.35      0.00
   -7   -3    7      3.62      0.00
   -6   -3    7      2.78      0.00
   -5   -3    7      3.26      0.00
   -4   -3    7      2.91      0.00
   -3   -3    7     -6.45      0.00
   -2   -3    7    -10.97      0.00
   -1   -3    7     -1.79      0.00
    0   -3    7      3.01      0.00
    1   -3    7      0.10      0.00
    2   -3    7      0.28      0.00
    3   -3    7     -1.13      0.00
    4   -3    7     -4.19      0.00
    5   -3    7     -1.96      0.00
    6   -3    7      0.12      0.00
    7   -3    7     -0.34      0.00
    8   -3    7      0.47      0.00
    9   -3    7      0.19      0.00
   10   -3    7     -0.52      0.00
   12   -3    7      0.07      0.00
  -12   -2    7      0.28      0.00
  -11   -2    7     -0.57      0.00
  -10   -2    7     -0.01      0.00
   -9   -2    7      0.98      0.00
   -8   -2    7      0.63      0.00
   -7   -2    7      2.66      0.00
   -6   -2    7      3.79      0.00
   -5   -2    7      2.08      0.00
   -4   -2    7      3.51      0.00
   -3   -2    7     -0.45      0.00
   -2   -2    7    -12.75      0.00
   -1   -2    7    -12.22      0.00
    0   -2    7     -0.30      0.00
    1   -2    7      1.54      0.00
    2   -2    7     -1.56      0.00
    3   -2    7     -1.09      0.00
    4   -2    7     -3.34      0.00
    5   -2    7     -4.07      0.00
    6   -2    7     -0.36      0.00
    7   -2    7      0.56      0.00
    8   -2    7      0.19      0.00
    9   -2    7      0.69      0.00
   10   -2    7     -0.34      0.00
   11   -2    7     -0.17      0.00
   12   -2    7      0.72      0.00
  -12   -1    7      0.03      0.00
  -11   -1    7     -0.05      0.00
  -10   -1    7     -0.52      0.00
   -9   -1    7      1.05      0.00
   -8   -1    7      1.38      0.00
   -7   -1    7      1.38      0.00
   -6   -1    7      3.83      0.00
   -5   -1    7      2.48      0.00
   -4   -1    7      0.55      0.00
   -3   -1    7      2.04      0.00
   -2   -1    7     -6.45      0.00
   -1   -1    7    -17.95      0.00
    0   -1    7    -10.94      0.00
    1   -1    7      0.32      0.00
    2   -1    7     -1.16      0.00
    3   -1    7     -3.00      0.00
    4   -1    7     -2.25      0.00
    5   -1    7     -4.04      0.00
    6   -1    7     -2.18      0.00
    7   -1    7      1.19      0.00
    8   -1    7      0.86      0.00
    9   -1    7      0.78      0.00
   10   -1    7      0.52      0.00
   12   -1    7      0.50      0.00
  -12    0    7     -0.43      0.00
  -11    0    7      0.18      0.00
  -10    0    7     -0.23      0.00
   -9    0    7      0.26      0.00
   -8    0    7      2.14      0.00
   -7    0    7      1.62      0.00
   -6    0    7      2.57      0.00
   -5    0    7      3.66      0.00
   -4    0    7     -0.95      0.00
   -3    0    7     -1.85      0.00
   -2    0    7     -1.06      0.00
   -1    0    7    -12.47      0.00
    0    0    7    -19.22      0.00
    1    0    7     -7.79      0.00
    2    0    7     -0.59      0.00
    3    0    7     -3.66      0.00
    4    0    7     -3.16      0.00
    5    0    7     -2.40      0.00
    6    0    7     -2.98      0.00
    7    0    7      0.27      0.00
    8    0    7      2.00      0.00
    9    0    7      1.15      0.00
   10    0    7      1.20      0.00
   11    0    7      0.16      0.00
   12    0    7     -0.20      0.00
  -12    1    7     -0.17      0.00
  -11    1    7     -0.17      0.00
  -10    1    7      0.28      0.00
   -9    1    7     -0.26      0.00
   -8    1    7      1.38      0.00
   -7    1    7      2.70      0.00
   -6    1    7      1.81      0.00
   -5    1    7      3.26      0.00
   -4    1    7      0.81      0.00
   -3    1    7     -5.74      0.00
   -2    1    7     -3.84      0.00
   -1    1    7     -4.12      0.00
    0    1    7    -15.71      0.00
    1    1    7    -16.31      0.00
    2    1    7     -4.58      0.00
    3    1    7     -2.21      0.00
    4    1    7     -4.28      0.00
    5    1    7     -1.97      0.00
    6    1    7     -1.73      0.00
    7    1    7     -0.97      0.00
    8    1    7      2.07      0.00
    9    1    7      2.10      0.00
   10    1    7      1.43      0.00
   11    1    7      1.11      0.00
   12    1    7     -0.21      0.00
   13    1    7      0.22      0.00
  -12    2    7      0.54      0.00
  -11    2    7     -0.17      0.00
  -10    2    7      0.19      0.00
   -9    2    7     -0.02      0.00
   -8    2    7     -0.14      0.00
   -7    2    7      2.31      0.00
   -6    2    7      2.43      0.00
   -5    2    7      1.70      0.00
   -4    2    7      2.19      0.00
   -3    2    7     -4.26      0.00
   -2    2    7     -9.40      0.00
   -1    2    7     -3.97      0.00
    0    2    7     -5.90      0.00
    1    2    7    -15.32      0.00
    2    2    7    -11.02      0.00
    3    2    7     -2.29      0.00
    4    2    7     -3.02      0.00
    5    2    7     -2.89      0.00
    6    2    7     -0.52      0.00
    7    2    7     -0.74      0.00
    8    2    7      1.02      0.00
    9    2    7      2.74      0.00
   10    2    7      1.74      0.00
   11    2    7      1.33      0.00
   12    2    7      0.45      0.00
  -11    3    7      0.48      0.00
  -10    3    7     -0.14      0.00
   -9    3    7      0.21      0.00
   -8    3    7     -0.73      0.00
   -7    3    7      0.20      0.00
   -6    3    7      2.58      0.00
   -5    3    7      1.34      0.00
   -4    3    7      1.02      0.00
   -3    3    7     -0.72      0.00
   -2    3    7     -9.15      0.00
   -1    3    7     -9.74      0.00
    0    3    7     -2.32      0.00
    1    3    7     -6.28      0.00
    2    3    7    -12.02      0.00
    3    3    7     -5.44      0.00
    4    3    7     -1.02      0.00
    5    3    7     -2.61      0.00
    6    3    7     -0.90      0.00
    7    3    7      0.39      0.00
    8    3    7      0.38      0.00
    9    3    7      2.26      0.00
   10    3    7      2.24      0.00
   11    3    7      1.01      0.00
   12    3    7      0.69      0.00
   13    3    7     -0.27      0.00
  -11    4    7      0.81      0.00
  -10    4    7      0.01      0.00
   -8    4    7     -0.34      0.00
   -7    4    7     -1.39      0.00
   -6    4    7      0.79      0.00
   -5    4    7      2.03      0.00
   -4    4    7     -0.03      0.00
   -3    4    7     -0.10      0.00
   -2    4    7     -4.26      0.00
   -1    4    7    -11.37      0.00
    0    4    7     -6.60      0.00
    1    4    7     -0.04      0.00
    2    4    7     -5.43      0.00
    3    4    7     -7.31      0.00
    4    4    7     -1.44      0.00
    5    4    7     -0.76      0.00
    6    4    7     -1.52      0.00
    7    4    7      0.67      0.00
    8    4    7      0.89      0.00
    9    4    7      1.28      0.00
   10    4    7      2.23      0.00
   11    4    7      0.99      0.00
   12    4    7      0.21      0.00
   13    4    7     -0.04      0.00
  -11    5    7      0.28      0.00
  -10    5    7      0.35      0.00
   -9    5    7     -0.61      0.00
   -8    5    7     -0.26      0.00
   -7    5    7     -1.14      0.00
   -6    5    7     -1.35      0.00
   -5    5    7      1.46      0.00
   -4    5    7      0.95      0.00
   -3    5    7     -1.07      0.00
   -2    5    7     -1.34      0.00
   -1    5    7     -6.81      0.00
    0    5    7     -9.83      0.00
    1    5    7     -1.60      0.00
    2    5    7      1.71      0.00
    3    5    7     -3.88      0.00
    4    5    7     -3.27      0.00
    5    5    7      0.03      0.00
    6    5    7     -0.94      0.00
    7    5    7     -0.03      0.00
    8    5    7      1.61      0.00
    9    5    7      1.08      0.00
   10    5    7      1.47      0.00
   11    5    7      1.22      0.00
   12    5    7     -0.11      0.00
   13    5    7     -0.22      0.00
  -10    6    7      0.29      0.00
   -9    6    7     -0.59      0.00
   -8    6    7     -0.92      0.00
   -7    6    7     -0.42      0.00
   -6    6    7     -1.60      0.00
   -5    6    7     -0.43      0.00
   -4    6    7      1.83      0.00
   -3    6    7     -0.25      0.00
   -2    6    7     -1.47      0.00
   -1    6    7     -2.24      0.00
    0    6    7     -7.08      0.00
    1    6    7     -5.35      0.00
    2    6    7      2.84      0.00
    3    6    7      2.13      0.00
    4    6    7     -2.56      0.00
    5    6    7     -1.14      0.00
    6    6    7     -0.15      0.00
    7    6    7     -0.52      0.00
    8    6    7      1.43      0.00
    9    6    7      1.75      0.00
   10    6    7      0.87      0.00
   11    6    7      1.02      0.00
   12    6    7      0.19      0.00
   13    6    7     -0.45      0.00
  -10    7    7     -0.03      0.00
   -9    7    7     -0.27      0.00
   -8    7    7     -1.39      0.00
   -7    7    7     -0.71      0.00
   -6    7    7     -0.52      0.00
   -5    7    7     -1.33      0.00
   -4    7    7      0.80      0.00
   -3    7    7      1.46      0.00
   -2    7    7     -1.15      0.00
   -1    7    7     -1.15      0.00
    0    7    7     -2.31      0.00
    1    7    7     -5.11      0.00
    2    7    7     -0.44      0.00
    3    7    7      4.74      0.00
    4    7    7      1.18      0.00
    5    7    7     -1.75      0.00
    6    7    7     -0.41      0.00
    7    7    7     -0.34      0.00
    8    7    7      0.51      0.00
    9    7    7      2.04      0.00
   10    7    7      1.20      0.00
   11    7    7      0.57      0.00
   12    7    7      0.51      0.00
   13    7    7     -0.25      0.00
   -9    8    7     -0.06      0.00
   -8    8    7     -1.07      0.00
   -7    8    7     -1.46      0.00
   -6    8    7     -0.18      0.00
   -5    8    7     -0.56      0.00
   -4    8    7     -0.57      0.00
   -3    8    7      1.49      0.00
   -2    8    7      0.47      0.00
   -1    8    7     -1.29      0.00
    0    8    7     -0.26      0.00
    1    8    7     -1.70      0.00
    2    8    7     -2.44      0.00
    3    8    7      2.49      0.00
    4    8    7      3.95      0.00
    5    8    7     -0.08      0.00
    6    8    7     -1.03      0.00
    7    8    7     -0.09      0.00
    8    8    7     -0.09      0.00
    9    8    7      1.18      0.00
   10    8    7      1.66      0.00
   11    8    7      0.62      0.00
   12    8    7      0.44      0.00
   13    8    7      0.16      0.00
   -9    9    7     -0.03      0.00
   -8    9    7     -0.44      0.00
   -7    9    7     -1.49      0.00
   -6    9    7     -0.83      0.00
   -5    9    7      0.22      0.00
   -4    9    7     -0.53      0.00
   -3    9    7      0.21      0.00
   -2    9    7      1.32      0.00
   -1    9    7     -0.45      0.00
    0    9    7     -0.66      0.00
    1    9    7      0.50      0.00
    2    9    7     -1.20      0.00
    3    9    7     -0.59      0.00
    4    9    7      3.01      0.00
    5    9    7      2.10      0.00
    6    9    7     -0.65      0.00
    7    9    7     -0.31      0.00
    8    9    7      0.01      0.00
    9    9    7      0.07      0.00
   10    9    7      1.10      0.00
   11    9    7      0.96      0.00
   12    9    7      0.34      0.00
   -8   10    7     -0.12      0.00
   -6   10    7     -1.27      0.00
   -5   10    7     -0.03      0.00
   -4   10    7      0.33      0.00
   -3   10    7     -0.30      0.00
   -2   10    7      0.73      0.00
   -1   10    7      0.68      0.00
    0   10    7     -0.85      0.00
    1   10    7      0.10      0.00
    2   10    7      0.58      0.00
    3   10    7     -1.03      0.00
    4   10    7      0.31      0.00
    5   10    7      2.29      0.00
    6   10    7      0.58      0.00
    7   10    7     -0.64      0.00
    8   10    7      0.01      0.00
    9   10    7     -0.17      0.00
   10   10    7      0.00      0.00
   11   10    7      0.66      0.00
   12   10    7      0.38      0.00
   -7   11    7     -0.26      0.00
   -5   11    7     -0.65      0.00
   -4   11    7      0.59      0.00
   -3   11    7      0.41      0.00
   -2   11    7      0.14      0.00
   -1   11    7      0.86      0.00
    0   11    7     -0.06      0.00
    1   11    7     -0.81      0.00
    2   11    7      0.58      0.00
    3   11    7      0.31      0.00
    4   11    7     -0.80      0.00
    5   11    7      0.71      0.00
    6   11    7      1.30      0.00
    7   11    7     -0.36      0.00
    8   11    7     -0.55      0.00
    9   11    7     -0.05      0.00
   10   11    7     -0.39      0.00
   11   11    7     -0.14      0.00
   12   11    7      0.19      0.00
   -6   12    7     -0.34      0.00
   -5   12    7     -0.73      0.00
   -4   12    7      0.12      0.00
   -3   12    7      1.08      0.00
   -2   12    7      0.60      0.00
   -1   12    7      0.48      0.00
    0   12    7      0.55      0.00
    1   12    7     -0.57      0.00
    2   12    7     -0.32      0.00
    3   12    7      1.00      0.00
    4   12    7      0.16      0.00
    5   12    7     -0.44      0.00
    7   12    7      0.41      0.00
    8   12    7     -0.77      0.00
    9   12    7     -0.39      0.00
   10   12    7     -0.12      0.00
   11   12    7     -0.46      0.00
   -5   13    7     -0.31      0.00
   -4   13    7     -0.28      0.00
   -3   13    7      0.86      0.00
   -2   13    7      1.35      0.00
   -1   13    7      0.60      0.00
    0   13    7      0.39      0.00
    1   13    7      0.06      0.00
    2   13    7     -0.51      0.00
    3   13    7      0.58      0.00
    4   13    7      1.29      0.00
    5   13    7     -0.03      0.00
    6   13    7     -0.23      0.00
    7   13    7      0.61      0.00
    8   13    7     -0.06      0.00
    9   13    7     -0.64      0.00
   10   13    7     -0.10      0.00
   11   13    7     -0.14      0.00
   -4   14    7     -0.13      0.00
   -3   14    7      0.27      0.00
   -2   14    7      1.28      0.00
   -1   14    7      1.12      0.00
    0   14    7      0.22      0.00
    1   14    7      0.04      0.00
    2   14    7     -0.17      0.00
    3   14    7      0.09      0.00
    4   14    7      1.30      0.00
    5   14    7      1.01      0.00
    6   14    7     -0.38      0.00
    7   14    7     -0.05      0.00
    8   14    7      0.57      0.00
    9   14    7     -0.09      0.00
   10   14    7     -0.26      0.00
   -3   15    7      0.10      0.00
   -2   15    7      0.57      0.00
   -1   15    7      1.09      0.00
    1   15    7     -0.27      0.00
    2   15    7     -0.21      0.00
    3   15    7     -0.08      0.00
    4   15    7      0.58      0.00
    5   15    7      1.24      0.00
    6   15    7      0.31      0.00
    7   15    7     -0.51      0.00
    8   15    7      0.25      0.00
    9   15    7      0.54      0.00
   -1   16    7      0.46      0.00
    0   16    7      0.49      0.00
    1   16    7     -0.22      0.00
    2   16    7     -0.53      0.00
    3   16    7     -0.27      0.00
    4   16    7      0.00      0.00
    5   16    7      0.57      0.00
    6   16    7      0.69      0.00
    7   16    7     -0.15      0.00
    8   16    7     -0.28      0.00
    2   17    7     -0.54      0.00
    3   17    7     -0.50      0.00
    4   17    7     -0.23      0.00
    5   17    7     -0.04      0.00
   -6  -15    8      0.17      0.00
   -5  -15    8     -0.02      0.00
   -4  -15    8      0.12      0.00
   -3  -15    8      0.89      0.00
   -2  -15    8      0.62      0.00
   -1  -15    8     -0.24      0.00
    0  -15    8     -0.28      0.00
    1  -15    8     -0.21      0.00
   -8  -14    8     -0.19      0.00
   -7  -14    8     -0.37      0.00
   -6  -14    8     -0.20      0.00
   -5  -14    8      0.10      0.00
   -4  -14    8     -0.19      0.00
   -3  -14    8      0.35      0.00
   -2  -14    8      1.14      0.00
   -1  -14    8      0.36      0.00
    0  -14    8     -0.57      0.00
    1  -14    8     -0.49      0.00
    2  -14    8     -0.41      0.00
    3  -14    8     -0.23      0.00
   -9  -13    8     -0.77      0.00
   -8  -13    8     -0.45      0.00
   -7  -13    8     -0.35      0.00
   -6  -13    8     -0.82      0.00
   -5  -13    8     -0.31      0.00
   -4  -13    8      0.08      0.00
   -3  -13    8     -0.14      0.00
   -2  -13    8      0.63      0.00
   -1  -13    8      0.98      0.00
    0  -13    8     -0.20      0.00
    1  -13    8     -0.82      0.00
    2  -13    8     -0.62      0.00
    3  -13    8     -0.49      0.00
    4  -13    8     -0.14      0.00
  -10  -12    8      0.49      0.00
   -9  -12    8     -0.25      0.00
   -8  -12    8     -0.82      0.00
   -7  -12    8     -0.26      0.00
   -6  -12    8     -0.74      0.00
   -5  -12    8     -1.22      0.00
   -4  -12    8     -0.10      0.00
   -3  -12    8      0.32      0.00
   -2  -12    8      0.13      0.00
   -1  -12    8      0.81      0.00
    0  -12    8      0.48      0.00
    1  -12    8     -0.74      0.00
    2  -12    8     -0.89      0.00
    3  -12    8     -0.67      0.00
    4  -12    8     -0.46      0.00
    5  -12    8     -0.08      0.00
    6  -12    8     -0.28      0.00
  -10  -11    8      0.48      0.00
   -9  -11    8      0.66      0.00
   -8  -11    8     -0.59      0.00
   -7  -11    8     -0.66      0.00
   -6  -11    8     -0.11      0.00
   -5  -11    8     -1.21      0.00
   -4  -11    8     -1.18      0.00
   -3  -11    8      0.51      0.00
   -2  -11    8      0.72      0.00
   -1  -11    8      0.53      0.00
    0  -11    8      0.84      0.00
    1  -11    8     -0.16      0.00
    2  -11    8     -1.13      0.00
    3  -11    8     -0.88      0.00
    4  -11    8     -0.60      0.00
    5  -11    8     -0.19      0.00
    6  -11    8      0.03      0.00
    7  -11    8     -0.38      0.00
  -11  -10    8      0.30      0.00
  -10  -10    8      0.14      0.00
   -9  -10    8      0.88      0.00
   -8  -10    8      0.43      0.00
   -7  -10    8     -0.98      0.00
   -6  -10    8     -0.32      0.00
   -5  -10    8     -0.11      0.00
   -4  -10    8     -1.52      0.00
   -3  -10    8     -0.58      0.00
   -2  -10    8      1.30      0.00
   -1  -10    8      1.12      0.00
    0  -10    8      0.95      0.00
    1  -10    8      0.64      0.00
    2  -10    8     -0.89      0.00
    3  -10    8     -1.34      0.00
    4  -10    8     -0.68      0.00
    5  -10    8     -0.20      0.00
    6  -10    8      0.32      0.00
    7  -10    8      0.09      0.00
  -11   -9    8      0.67      0.00
  -10   -9    8      0.33      0.00
   -9   -9    8      0.35      0.00
   -8   -9    8      1.22      0.00
   -7   -9    8     -0.09      0.00
   -6   -9    8     -1.33      0.00
   -5   -9    8     -0.05      0.00
   -4   -9    8     -0.39      0.00
   -3   -9    8     -1.48      0.00
   -2   -9    8      0.48      0.00
   -1   -9    8      1.97      0.00
    1   -9    8      1.07      0.00
    2   -9    8      0.04      0.00
    3   -9    8     -1.50      0.00
    4   -9    8     -1.13      0.00
    5   -9    8     -0.12      0.00
    6   -9    8      0.43      0.00
    7   -9    8      0.65      0.00
    8   -9    8     -0.11      0.00
  -12   -8    8     -0.17      0.00
  -11   -8    8      0.37      0.00
  -10   -8    8      0.89      0.00
   -9   -8    8      0.25      0.00
   -8   -8    8      1.01      0.00
   -7   -8    8      1.54      0.00
   -6   -8    8     -1.03      0.00
   -5   -8    8     -1.75      0.00
   -4   -8    8      0.04      0.00
   -3   -8    8     -0.70      0.00
   -2   -8    8     -0.84      0.00
   -1   -8    8      1.73      0.00
    0   -8    8      2.09      0.00
    1   -8    8      0.96      0.00
    2   -8    8      0.67      0.00
    3   -8    8     -0.71      0.00
    4   -8    8     -1.58      0.00
    5   -8    8     -0.40      0.00
    6   -8    8      0.50      0.00
    7   -8    8      0.77      0.00
    8   -8    8      0.53      0.00
    9   -8    8     -0.35      0.00
  -12   -7    8      0.04      0.00
  -11   -7    8     -0.20      0.00
  -10   -7    8      0.79      0.00
   -9   -7    8      1.03      0.00
   -8   -7    8      0.74      0.00
   -7   -7    8      2.27      0.00
   -6   -7    8      1.23      0.00
   -5   -7    8     -2.59      0.00
   -4   -7    8     -1.97      0.00
   -3   -7    8      0.26      0.00
   -2   -7    8     -0.64      0.00
   -1   -7    8      0.37      0.00
    0   -7    8      2.48      0.00
    1   -7    8      1.18      0.00
    2   -7    8      0.05      0.00
    3   -7    8      0.04      0.00
    4   -7    8     -1.15      0.00
    5   -7    8     -1.02      0.00
    6   -7    8      0.38      0.00
    7   -7    8      0.67      0.00
    8   -7    8      0.63      0.00
    9   -7    8      0.22      0.00
  -12   -6    8      0.26      0.00
  -11   -6    8     -0.22      0.00
  -10   -6    8     -0.01      0.00
   -9   -6    8      1.50      0.00
   -8   -6    8      1.53      0.00
   -7   -6    8      2.02      0.00
   -6   -6    8      3.31      0.00
   -5   -6    8     -0.38      0.00
   -4   -6    8     -4.27      0.00
   -3   -6    8     -1.40      0.00
   -2   -6    8      0.76      0.00
   -1   -6    8     -0.20      0.00
    0   -6    8      1.52      0.00
    1   -6    8      2.01      0.00
    2   -6    8     -0.60      0.00
    3   -6    8     -0.83      0.00
    4   -6    8     -0.39      0.00
    5   -6    8     -1.12      0.00
    6   -6    8     -0.20      0.00
    7   -6    8      0.69      0.00
    8   -6    8      0.34      0.00
    9   -6    8      0.38      0.00
   10   -6    8      0.05      0.00
  -12   -5    8      0.09      0.00
  -11   -5    8      0.09      0.00
  -10   -5    8     -0.37      0.00
   -9   -5    8      0.84      0.00
   -8   -5    8      2.54      0.00
   -7   -5    8      2.28      0.00
   -6   -5    8      3.53      0.00
   -5   -5    8      3.18      0.00
   -4   -5    8     -3.18      0.00
   -3   -5    8     -5.23      0.00
   -2   -5    8     -0.13      0.00
   -1   -5    8      1.09      0.00
    0   -5    8      0.23      0.00
    1   -5    8      1.86      0.00
    2   -5    8      0.20      0.00
    3   -5    8     -2.39      0.00
    4   -5    8     -1.15      0.00
    5   -5    8     -0.56      0.00
    6   -5    8     -0.76      0.00
    7   -5    8      0.44      0.00
    8   -5    8      0.43      0.00
    9   -5    8     -0.02      0.00
   10   -5    8      0.32      0.00
   11   -5    8     -0.10      0.00
  -12   -4    8     -0.13      0.00
  -11   -4    8     -0.09      0.00
  -10   -4    8      0.01      0.00
   -9   -4    8      0.05      0.00
   -8   -4    8      2.25      0.00
   -7   -4    8      3.30      0.00
   -6   -4    8      2.97      0.00
   -5   -4    8      4.72      0.00
   -4   -4    8      1.35      0.00
   -3   -4    8     -6.70      0.00
   -2   -4    8     -5.36      0.00
   -1   -4    8      0.96      0.00
    0   -4    8      0.77      0.00
    1   -4    8      0.31      0.00
    2   -4    8      0.97      0.00
    3   -4    8     -2.26      0.00
    4   -4    8     -3.28      0.00
    5   -4    8     -0.86      0.00
    6   -4    8     -0.53      0.00
    7   -4    8     -0.16      0.00
    8   -4    8      0.68      0.00
    9   -4    8     -0.11      0.00
   10   -4    8     -0.06      0.00
   11   -4    8      0.33      0.00
  -12   -3    8      0.02      0.00
  -11   -3    8     -0.55      0.00
   -9   -3    8      0.26      0.00
   -8   -3    8      1.05      0.00
   -7   -3    8      3.54      0.00
   -6   -3    8      3.31      0.00
   -5   -3    8      3.62      0.00
   -4   -3    8      4.86      0.00
   -3   -3    8     -2.73      0.00
   -2   -3    8    -10.44      0.00
   -1   -3    8     -4.84      0.00
    0   -3    8      1.24      0.00
    1   -3    8     -0.20      0.00
    2   -3    8     -0.20      0.00
    3   -3    8     -0.97      0.00
    4   -3    8     -4.19      0.00
    5   -3    8     -2.79      0.00
    6   -3    8     -0.19      0.00
    7   -3    8     -0.21      0.00
    8   -3    8      0.49      0.00
    9   -3    8      0.41      0.00
   10   -3    8     -0.50      0.00
   11   -3    8      0.26      0.00
   12   -3    8      0.23      0.00
  -12   -2    8      0.10      0.00
  -11   -2    8     -0.49      0.00
  -10   -2    8     -0.27      0.00
   -9   -2    8      0.89      0.00
   -8   -2    8      0.72      0.00
   -7   -2    8      2.39      0.00
   -6   -2    8      4.09      0.00
   -5   -2    8      2.52      0.00
   -4   -2    8      3.86      0.00
   -3   -2    8      2.71      0.00
   -2   -2    8     -8.72      0.00
   -1   -2    8    -13.02      0.00
    0   -2    8     -3.65      0.00
    1   -2    8      0.48      0.00
    2   -2    8     -1.64      0.00
    3   -2    8     -1.27      0.00
    4   -2    8     -3.01      0.00
    5   -2    8     -4.44      0.00
    6   -2    8     -1.17      0.00
    7   -2    8      0.52      0.00
    8   -2    8      0.33      0.00
    9   -2    8      0.84      0.00
   10   -2    8     -0.14      0.00
   11   -2    8     -0.36      0.00
   12   -2    8      0.67      0.00
  -12   -1    8     -0.31      0.00
  -11   -1    8     -0.08      0.00
  -10   -1    8     -0.54      0.00
   -9   -1    8      0.74      0.00
   -8   -1    8      1.54      0.00
   -7   -1    8      1.43      0.00
   -6   -1    8      3.76      0.00
   -5   -1    8      3.21      0.00
   -4   -1    8      0.67      0.00
   -3   -1    8      2.79      0.00
   -2   -1    8     -1.92      0.00
   -1   -1    8    -14.26      0.00
    0   -1    8    -12.79      0.00
    1   -1    8     -2.32      0.00
    2   -1    8     -1.32      0.00
    3   -1    8     -3.01      0.00
    4   -1    8     -2.23      0.00
    5   -1    8     -3.86      0.00
    6   -1    8     -2.88      0.00
    7   -1    8      0.63      0.00
    8   -1    8      0.99      0.00
    9   -1    8      0.92      0.00
   10   -1    8      0.76      0.00
   11   -1    8     -0.49      0.00
  -12    0    8     -0.58      0.00
  -11    0    8     -0.13      0.00
  -10    0    8     -0.20      0.00
   -9    0    8     -0.02      0.00
   -8    0    8      1.87      0.00
   -7    0    8      1.89      0.00
   -6    0    8      2.48      0.00
   -5    0    8      4.12      0.00
   -4    0    8      0.10      0.00
   -3    0    8     -2.13      0.00
   -2    0    8      0.57      0.00
   -1    0    8     -6.98      0.00
    0    0    8    -16.50      0.00
    1    0    8     -9.90      0.00
    2    0    8     -1.85      0.00
    3    0    8     -3.33      0.00
    4    0    8     -3.33      0.00
    5    0    8     -2.35      0.00
    6    0    8     -3.13      0.00
    7    0    8     -0.56      0.00
    8    0    8      1.71      0.00
    9    0    8      1.26      0.00
   10    0    8      1.34      0.00
   11    0    8      0.37      0.00
   12    0    8     -0.39      0.00
  -12    1    8     -0.09      0.00
  -11    1    8     -0.43      0.00
  -10    1    8      0.08      0.00
   -9    1    8     -0.37      0.00
   -8    1    8      0.76      0.00
   -7    1    8      2.55      0.00
   -6    1    8      1.96      0.00
   -5    1    8      3.25      0.00
   -4    1    8      2.15      0.00
   -3    1    8     -4.74      0.00
   -2    1    8     -4.42      0.00
   -1    1    8     -1.39      0.00
    0    1    8    -10.11      0.00
    1    1    8    -14.80      0.00
    2    1    8     -6.17      0.00
    3    1    8     -2.29      0.00
    4    1    8     -4.09      0.00
    5    1    8     -2.37      0.00
    6    1    8     -1.79      0.00
    7    1    8     -1.52      0.00
    8    1    8      1.29      0.00
    9    1    8      1.93      0.00
   11    1    8      1.29      0.00
   12    1    8     -0.13      0.00
   13    1    8     -0.03      0.00
  -12    2    8      0.52      0.00
  -11    2    8     -0.11      0.00
  -10    2    8     -0.09      0.00
   -9    2    8     -0.09      0.00
   -8    2    8     -0.59      0.00
   -7    2    8      1.52      0.00
   -6    2    8      2.43      0.00
   -5    2    8      1.70      0.00
   -4    2    8      2.78      0.00
   -3    2    8     -2.09      0.00
   -2    2    8     -8.94      0.00
   -1    2    8     -4.50      0.00
    0    2    8     -2.20      0.00
    1    2    8    -10.56      0.00
    2    2    8    -10.57      0.00
    3    2    8     -3.06      0.00
    4    2    8     -2.70      0.00
    5    2    8     -3.26      0.00
    6    2    8     -1.07      0.00
    7    2    8     -1.06      0.00
    8    2    8      0.17      0.00
    9    2    8      2.11      0.00
   10    2    8      1.58      0.00
   11    2    8      1.31      0.00
   12    2    8      0.63      0.00
   13    2    8     -0.45      0.00
  -11    3    8      0.63      0.00
  -10    3    8     -0.14      0.00
   -9    3    8      0.09      0.00
   -8    3    8     -0.78      0.00
   -7    3    8     -0.61      0.00
   -6    3    8      1.96      0.00
   -5    3    8      1.54      0.00
   -4    3    8      1.16      0.00
   -3    3    8      0.90      0.00
   -2    3    8     -6.69      0.00
   -1    3    8    -10.05      0.00
    0    3    8     -2.25      0.00
    1    3    8     -2.14      0.00
    2    3    8     -8.79      0.00
    3    3    8     -5.68      0.00
    4    3    8     -1.22      0.00
    5    3    8     -2.63      0.00
    6    3    8     -1.78      0.00
    7    3    8     -0.24      0.00
    8    3    8     -0.27      0.00
    9    3    8      1.36      0.00
   10    3    8      1.83      0.00
   11    3    8      0.86      0.00
   12    3    8      0.70      0.00
   13    3    8     -0.19      0.00
  -11    4    8      0.77      0.00
  -10    4    8      0.26      0.00
   -9    4    8     -0.16      0.00
   -8    4    8     -0.19      0.00
   -7    4    8     -1.56      0.00
   -6    4    8     -0.13      0.00
   -5    4    8      1.92      0.00
   -4    4    8      0.42      0.00
   -3    4    8      0.60      0.00
   -2    4    8     -1.68      0.00
   -1    4    8     -9.40      0.00
    0    4    8     -7.47      0.00
    1    4    8      0.91      0.00
    2    4    8     -1.66      0.00
    3    4    8     -5.74      0.00
    4    4    8     -1.93      0.00
    5    4    8     -0.88      0.00
    6    4    8     -2.19      0.00
    7    4    8     -0.42      0.00
    8    4    8      0.23      0.00
    9    4    8      0.50      0.00
   10    4    8      1.61      0.00
   11    4    8      0.82      0.00
   12    4    8      0.10      0.00
  -11    5    8      0.19      0.00
  -10    5    8      0.60      0.00
   -9    5    8     -0.37      0.00
   -8    5    8     -0.16      0.00
   -7    5    8     -0.82      0.00
   -6    5    8     -1.75      0.00
   -5    5    8      0.83      0.00
   -4    5    8      1.47      0.00
   -3    5    8     -0.34      0.00
   -2    5    8      0.11      0.00
   -1    5    8     -3.94      0.00
    0    5    8     -8.94      0.00
    1    5    8     -2.54      0.00
    2    5    8      3.41      0.00
    3    5    8     -1.10      0.00
    4    5    8     -2.89      0.00
    5    5    8     -0.44      0.00
    6    5    8     -1.39      0.00
    7    5    8     -1.20      0.00
    8    5    8      0.65      0.00
    9    5    8      0.51      0.00
   10    5    8      0.87      0.00
   11    5    8      1.01      0.00
   12    5    8     -0.13      0.00
   13    5    8     -0.26      0.00
  -10    6    8      0.45      0.00
   -9    6    8     -0.18      0.00
   -8    6    8     -0.79      0.00
   -7    6    8     -0.18      0.00
   -6    6    8     -1.34      0.00
   -5    6    8     -0.98      0.00
   -4    6    8      1.77      0.00
   -3    6    8      0.71      0.00
   -2    6    8     -0.57      0.00
   -1    6    8     -0.33      0.00
    0    6    8     -4.80      0.00
    1    6    8     -5.58      0.00
    2    6    8      2.32      0.00
    3    6    8      4.10      0.00
    4    6    8     -0.93      0.00
    5    6    8     -1.33      0.00
    6    6    8     -0.63      0.00
    7    6    8     -1.42      0.00
    8    6    8      0.24      0.00
    9    6    8      1.18      0.00
   10    6    8      0.51      0.00
   11    6    8      0.79      0.00
   12    6    8      0.28      0.00
   13    6    8     -0.44      0.00
  -10    7    8      0.14      0.00
   -9    7    8      0.15      0.00
   -8    7    8     -1.06      0.00
   -7    7    8     -0.72      0.00
   -6    7    8     -0.25      0.00
   -5    7    8     -1.35      0.00
   -4    7    8      0.32      0.00
   -3    7    8      1.93      0.00
   -2    7    8     -0.21      0.00
   -1    7    8     -0.30      0.00
    0    7    8     -0.48      0.00
    1    7    8     -3.95      0.00
    2    7    8     -1.32      0.00
    3    7    8      4.78      0.00
    4    7    8      2.86      0.00
    5    7    8     -1.09      0.00
    6    7    8     -0.80      0.00
    7    7    8     -0.94      0.00
    8    7    8     -0.54      0.00
    9    7    8      1.28      0.00
   10    7    8      1.01      0.00
   12    7    8      0.59      0.00
   13    7    8     -0.09      0.00
   -8    8    8     -0.60      0.00
   -7    8    8     -1.41      0.00
   -6    8    8     -0.28      0.00
   -5    8    8     -0.39      0.00
   -4    8    8     -0.86      0.00
   -3    8    8      1.26      0.00
   -2    8    8      1.12      0.00
   -1    8    8     -0.77      0.00
    0    8    8      0.37      0.00
    1    8    8     -0.38      0.00
    2    8    8     -2.34      0.00
    3    8    8      1.51      0.00
    4    8    8      4.34      0.00
    5    8    8      0.95      0.00
    6    8    8     -0.99      0.00
    7    8    8     -0.49      0.00
    8    8    8     -0.72      0.00
    9    8    8      0.40      0.00
   10    8    8      1.39      0.00
   11    8    8      0.62      0.00
   12    8    8      0.46      0.00
   13    8    8      0.35      0.00
   -9    9    8      0.13      0.00
   -8    9    8     -0.06      0.00
   -7    9    8     -1.22      0.00
   -5    9    8      0.13      0.00
   -4    9    8     -0.50      0.00
   -3    9    8     -0.16      0.00
   -2    9    8      1.36      0.00
   -1    9    8      0.00      0.00
    0    9    8     -0.64      0.00
    1    9    8      0.93      0.00
    2    9    8     -0.49      0.00
    3    9    8     -1.13      0.00
    4    9    8      2.24      0.00
    5    9    8      2.49      0.00
    6    9    8     -0.27      0.00
    7    9    8     -0.52      0.00
    8    9    8     -0.27      0.00
    9    9    8     -0.37      0.00
   10    9    8      0.74      0.00
   11    9    8      0.96      0.00
   12    9    8      0.35      0.00
   -8   10    8      0.03      0.00
   -7   10    8     -0.53      0.00
   -6   10    8     -1.30      0.00
   -5   10    8     -0.35      0.00
   -4   10    8      0.33      0.00
   -3   10    8     -0.36      0.00
   -2   10    8      0.48      0.00
   -1   10    8      0.86      0.00
    0   10    8     -0.78      0.00
    1   10    8     -0.17      0.00
    2   10    8      0.90      0.00
    3   10    8     -0.81      0.00
    4   10    8     -0.42      0.00
    5   10    8      1.85      0.00
    6   10    8      0.86      0.00
    7   10    8     -0.62      0.00
    8   10    8     -0.16      0.00
    9   10    8     -0.26      0.00
   10   10    8     -0.19      0.00
   11   10    8      0.59      0.00
   12   10    8      0.42      0.00
   -7   11    8     -0.16      0.00
   -5   11    8     -0.87      0.00
   -4   11    8      0.39      0.00
   -3   11    8      0.54      0.00
   -2   11    8      0.12      0.00
   -1   11    8      0.81      0.00
    0   11    8      0.09      0.00
    1   11    8     -1.06      0.00
    2   11    8      0.28      0.00
    3   11    8      0.60      0.00
    4   11    8     -0.82      0.00
    5   11    8      0.15      0.00
    6   11    8      1.21      0.00
    7   11    8     -0.13      0.00
    8   11    8     -0.58      0.00
    9   11    8     -0.03      0.00
   10   11    8     -0.29      0.00
   11   11    8     -0.13      0.00
   12   11    8      0.22      0.00
   -6   12    8     -0.27      0.00
   -5   12    8     -0.75      0.00
   -4   12    8     -0.12      0.00
   -3   12    8      1.07      0.00
   -2   12    8      0.83      0.00
   -1   12    8      0.53      0.00
    0   12    8      0.60      0.00
    1   12    8     -0.62      0.00
    2   12    8     -0.76      0.00
    3   12    8      0.87      0.00
    4   12    8      0.54      0.00
    5   12    8     -0.46      0.00
    6   12    8      0.50      0.00
    7   12    8      0.60      0.00
    8   12    8     -0.53      0.00
    9   12    8     -0.32      0.00
   10   12    8      0.07      0.00
   11   12    8     -0.27      0.00
   -5   13    8     -0.25      0.00
   -4   13    8     -0.36      0.00
   -3   13    8      0.69      0.00
   -2   13    8      1.48      0.00
   -1   13    8      0.86      0.00
    0   13    8      0.44      0.00
    1   13    8      0.01      0.00
    2   13    8     -0.80      0.00
    3   13    8      0.17      0.00
    4   13    8      1.48      0.00
    5   13    8      0.46      0.00
    6   13    8     -0.22      0.00
    7   13    8      0.57      0.00
    8   13    8      0.24      0.00
    9   13    8     -0.39      0.00
   10   13    8      0.05      0.00
   11   13    8      0.11      0.00
   -4   14    8     -0.07      0.00
   -3   14    8      0.17      0.00
   -2   14    8      1.17      0.00
   -1   14    8      1.30      0.00
    0   14    8      0.41      0.00
    1   14    8     -0.02      0.00
    2   14    8     -0.40      0.00
    4   14    8      1.12      0.00
    5   14    8      1.47      0.00
    6   14    8      0.04      0.00
    7   14    8     -0.12      0.00
    8   14    8      0.60      0.00
    9   14    8      0.20      0.00
   10   14    8     -0.06      0.00
   -2   15    8      0.46      0.00
   -1   15    8      1.03      0.00
    0   15    8      0.61      0.00
    1   15    8     -0.19      0.00
    2   15    8     -0.37      0.00
    3   15    8     -0.39      0.00
    4   15    8      0.25      0.00
    5   15    8      1.32      0.00
    6   15    8      0.79      0.00
    7   15    8     -0.33      0.00
    8   15    8      0.09      0.00
    9   15    8      0.59      0.00
   -1   16    8      0.36      0.00
    0   16    8      0.48      0.00
    1   16    8     -0.08      0.00
    2   16    8     -0.52      0.00
    3   16    8     -0.43      0.00
    4   16    8     -0.25      0.00
    5   16    8      0.40      0.00
    6   16    8      0.85      0.00
    7   16    8      0.15      0.00
    8   16    8     -0.31      0.00
    2   17    8     -0.42      0.00
    3   17    8     -0.50      0.00
    4   17    8     -0.32      0.00
    5   17    8     -0.18      0.00
   -5  -15    9     -0.01      0.00
   -4  -15    9     -0.07      0.00
   -3  -15    9      0.71      0.00
   -2  -15    9      0.83      0.00
   -1  -15    9      0.02      0.00
    0  -15    9     -0.24      0.00
   -7  -14    9     -0.41      0.00
   -6  -14    9     -0.30      0.00
   -5  -14    9      0.10      0.00
   -4  -14    9     -0.19      0.00
   -3  -14    9      0.06      0.00
   -2  -14    9      1.02      0.00
   -1  -14    9      0.67      0.00
    0  -14    9     -0.33      0.00
    1  -14    9     -0.48      0.00
    2  -14    9     -0.44      0.00
   -8  -13    9     -0.48      0.00
   -7  -13    9     -0.33      0.00
   -6  -13    9     -0.83      0.00
   -5  -13    9     -0.42      0.00
   -4  -13    9      0.14      0.00
   -3  -13    9     -0.15      0.00
   -2  -13    9      0.37      0.00
   -1  -13    9      1.01      0.00
    0  -13    9      0.14      0.00
    1  -13    9     -0.66      0.00
    2  -13    9     -0.61      0.00
    3  -13    9     -0.55      0.00
    4  -13    9     -0.20      0.00
   -9  -12    9      0.02      0.00
   -8  -12    9     -0.61      0.00
   -7  -12    9     -0.21      0.00
   -6  -12    9     -0.55      0.00
   -5  -12    9     -1.20      0.00
   -4  -12    9     -0.21      0.00
   -3  -12    9      0.45      0.00
   -2  -12    9      0.15      0.00
   -1  -12    9      0.67      0.00
    0  -12    9      0.68      0.00
    1  -12    9     -0.43      0.00
    2  -12    9     -0.81      0.00
    3  -12    9     -0.68      0.00
    4  -12    9     -0.53      0.00
    5  -12    9     -0.08      0.00
  -10  -11    9      0.22      0.00
   -9  -11    9      0.75      0.00
   -8  -11    9     -0.12      0.00
   -7  -11    9     -0.45      0.00
   -6  -11    9      0.10      0.00
   -5  -11    9     -0.81      0.00
   -4  -11    9     -1.15      0.00
   -3  -11    9      0.43      0.00
   -2  -11    9      0.89      0.00
   -1  -11    9      0.58      0.00
    0  -11    9      0.88      0.00
    1  -11    9      0.17      0.00
    2  -11    9     -0.90      0.00
    3  -11    9     -0.89      0.00
    4  -11    9     -0.69      0.00
    5  -11    9     -0.27      0.00
    6  -11    9      0.13      0.00
  -11  -10    9      0.23      0.00
  -10  -10    9      0.01      0.00
   -9  -10    9      0.73      0.00
   -8  -10    9      0.87      0.00
   -7  -10    9     -0.37      0.00
   -6  -10    9     -0.13      0.00
   -5  -10    9      0.31      0.00
   -4  -10    9     -1.00      0.00
   -3  -10    9     -0.63      0.00
   -2  -10    9      1.21      0.00
   -1  -10    9      1.28      0.00
    0  -10    9      1.00      0.00
    1  -10    9      0.84      0.00
    2  -10    9     -0.51      0.00
    3  -10    9     -1.26      0.00
    4  -10    9     -0.84      0.00
    5  -10    9     -0.39      0.00
    6  -10    9      0.27      0.00
    7  -10    9      0.28      0.00
  -11   -9    9      0.45      0.00
  -10   -9    9      0.36      0.00
   -9   -9    9      0.25      0.00
   -8   -9    9      1.35      0.00
   -7   -9    9      0.81      0.00
   -6   -9    9     -0.67      0.00
   -5   -9    9      0.13      0.00
   -4   -9    9      0.22      0.00
   -3   -9    9     -1.04      0.00
   -2   -9    9      0.23      0.00
   -1   -9    9      1.83      0.00
    0   -9    9      1.38      0.00
    1   -9    9      1.07      0.00
    2   -9    9      0.33      0.00
    3   -9    9     -1.21      0.00
    4   -9    9     -1.27      0.00
    5   -9    9     -0.44      0.00
    6   -9    9      0.21      0.00
    7   -9    9      0.73      0.00
    8   -9    9      0.16      0.00
  -11   -8    9      0.06      0.00
  -10   -8    9      0.77      0.00
   -9   -8    9      0.36      0.00
   -8   -8    9      0.97      0.00
   -7   -8    9      2.21      0.00
   -6   -8    9      0.34      0.00
   -5   -8    9     -1.20      0.00
   -4   -8    9      0.16      0.00
   -3   -8    9     -0.10      0.00
   -2   -8    9     -0.76      0.00
   -1   -8    9      1.22      0.00
    0   -8    9      1.93      0.00
    1   -8    9      0.88      0.00
    2   -8    9      0.60      0.00
    3   -8    9     -0.42      0.00
    4   -8    9     -1.47      0.00
    5   -8    9     -0.73      0.00
    6   -8    9      0.16      0.00
    8   -8    9      0.73      0.00
    9   -8    9     -0.11      0.00
  -12   -7    9      0.01      0.00
  -11   -7    9     -0.37      0.00
  -10   -7    9      0.42      0.00
   -9   -7    9      1.05      0.00
   -8   -7    9      0.83      0.00
   -7   -7    9      2.48      0.00
   -6   -7    9      2.69      0.00
   -5   -7    9     -1.00      0.00
   -4   -7    9     -1.85      0.00
   -3   -7    9      0.18      0.00
   -2   -7    9     -0.32      0.00
   -1   -7    9     -0.05      0.00
    0   -7    9      1.91      0.00
    1   -7    9      1.10      0.00
    2   -7    9     -0.19      0.00
    3   -7    9     -0.09      0.00
    4   -7    9     -0.91      0.00
    5   -7    9     -1.10      0.00
    6   -7    9      0.03      0.00
    7   -7    9      0.47      0.00
    8   -7    9      0.66      0.00
    9   -7    9      0.46      0.00
  -12   -6    9      0.14      0.00
  -11   -6    9     -0.25      0.00
  -10   -6    9     -0.35      0.00
   -9   -6    9      1.14      0.00
   -8   -6    9      1.62      0.00
   -7   -6    9      2.08      0.00
   -6   -6    9      4.10      0.00
   -5   -6    9      1.82      0.00
   -4   -6    9     -3.01      0.00
   -3   -6    9     -2.02      0.00
   -2   -6    9      0.41      0.00
   -1   -6    9     -0.30      0.00
    0   -6    9      0.79      0.00
    1   -6    9      1.68      0.00
    2   -6    9     -0.59      0.00
    3   -6    9     -1.24      0.00
    4   -6    9     -0.52      0.00
    5   -6    9     -0.96      0.00
    6   -6    9     -0.38      0.00
    7   -6    9      0.51      0.00
    8   -6    9      0.34      0.00
    9   -6    9      0.47      0.00
   10   -6    9      0.23      0.00
  -12   -5    9     -0.03      0.00
  -11   -5    9     -0.03      0.00
  -10   -5    9     -0.51      0.00
   -9   -5    9      0.31      0.00
   -8   -5    9      2.26      0.00
   -7   -5    9      2.40      0.00
   -6   -5    9      3.67      0.00
   -5   -5    9      4.76      0.00
   -4   -5    9     -0.62      0.00
   -3   -5    9     -4.89      0.00
   -2   -5    9     -1.51      0.00
   -1   -5    9      0.55      0.00
    0   -5    9     -0.17      0.00
    1   -5    9      1.25      0.00
    2   -5    9      0.33      0.00
    3   -5    9     -2.42      0.00
    4   -5    9     -1.66      0.00
    5   -5    9     -0.60      0.00
    6   -5    9     -0.68      0.00
    7   -5    9      0.32      0.00
    8   -5    9      0.49      0.00
    9   -5    9      0.06      0.00
   10   -5    9      0.39      0.00
   11   -5    9      0.04      0.00
  -12   -4    9     -0.08      0.00
  -11   -4    9     -0.23      0.00
  -10   -4    9     -0.10      0.00
   -9   -4    9     -0.24      0.00
   -8   -4    9      1.65      0.00
   -7   -4    9      3.21      0.00
   -6   -4    9      2.99      0.00
   -5   -4    9      5.07      0.00
   -4   -4    9      3.79      0.00
   -3   -4    9     -4.26      0.00
   -2   -4    9     -6.15      0.00
   -1   -4    9     -0.81      0.00
    0   -4    9      0.31      0.00
    1   -4    9     -0.07      0.00
    2   -4    9      0.87      0.00
    3   -4    9     -1.77      0.00
    4   -4    9     -3.49      0.00
    5   -4    9     -1.34      0.00
    6   -4    9     -0.47      0.00
    7   -4    9     -0.14      0.00
    8   -4    9      0.74      0.00
    9   -4    9      0.09      0.00
   10   -4    9     -0.05      0.00
   11   -4    9      0.40      0.00
  -12   -3    9      0.12      0.00
  -11   -3    9     -0.48      0.00
  -10   -3    9     -0.01      0.00
   -9   -3    9      0.18      0.00
   -8   -3    9      0.64      0.00
   -7   -3    9      3.08      0.00
   -6   -3    9      3.37      0.00
   -5   -3    9      3.38      0.00
   -4   -3    9      5.70      0.00
   -3   -3    9      0.68      0.00
   -2   -3    9     -8.43      0.00
   -1   -3    9     -6.49      0.00
    0   -3    9     -0.30      0.00
    1   -3    9     -0.28      0.00
    2   -3    9     -0.24      0.00
    3   -3    9     -0.49      0.00
    4   -3    9     -3.68      0.00
    5   -3    9     -3.25      0.00
    6   -3    9     -0.53      0.00
    7   -3    9     -0.11      0.00
    8   -3    9      0.53      0.00
    9   -3    9      0.64      0.00
   10   -3    9     -0.39      0.00
   11   -3    9      0.15      0.00
  -11   -2    9     -0.27      0.00
  -10   -2    9     -0.34      0.00
   -9   -2    9      0.71      0.00
   -8   -2    9      0.67      0.00
   -7   -2    9      1.93      0.00
   -6   -2    9      3.94      0.00
   -5   -2    9      2.54      0.00
   -4   -2    9      3.37      0.00
   -3   -2    9      4.56      0.00
   -2   -2    9     -4.36      0.00
   -1   -2    9    -11.63      0.00
    0   -2    9     -5.51      0.00
    1   -2    9     -0.21      0.00
    2   -2    9     -1.21      0.00
    3   -2    9     -0.92      0.00
    4   -2    9     -2.25      0.00
    5   -2    9     -4.29      0.00
    6   -2    9     -1.78      0.00
    7   -2    9      0.35      0.00
    8   -2    9      0.40      0.00
    9   -2    9      0.95      0.00
   10   -2    9      0.08      0.00
   11   -2    9     -0.51      0.00
   12   -2    9      0.54      0.00
  -12   -1    9     -0.39      0.00
  -11   -1    9     -0.05      0.00
  -10   -1    9     -0.44      0.00
   -9   -1    9      0.42      0.00
   -8   -1    9      1.43      0.00
   -7   -1    9      1.29      0.00
   -6   -1    9      3.35      0.00
   -5   -1    9      3.51      0.00
   -4   -1    9      0.51      0.00
   -3   -1    9      2.44      0.00
   -2   -1    9      1.42      0.00
   -1   -1    9     -9.36      0.00
    0   -1    9    -12.00      0.00
    1   -1    9     -3.57      0.00
    2   -1    9     -0.93      0.00
    3   -1    9     -2.29      0.00
    4   -1    9     -1.71      0.00
    5   -1    9     -3.26      0.00
    6   -1    9     -3.19      0.00
    7   -1    9      0.03      0.00
    8   -1    9      0.90      0.00
    9   -1    9      0.92      0.00
   10   -1    9      0.92      0.00
   11   -1    9     -0.46      0.00
  -12    0    9     -0.45      0.00
  -11    0    9     -0.31      0.00
  -10    0    9     -0.20      0.00
   -9    0    9     -0.29      0.00
   -8    0    9      1.35      0.00
   -7    0    9      1.79      0.00
   -6    0    9      2.13      0.00
   -5    0    9      4.11      0.00
   -4    0    9      0.97      0.00
   -3    0    9     -2.53      0.00
   -2    0    9      0.89      0.00
   -1    0    9     -2.21      0.00
    0    0    9    -11.76      0.00
    1    0    9     -9.44      0.00
    2    0    9     -2.00      0.00
    3    0    9     -2.28      0.00
    4    0    9     -2.81      0.00
    5    0    9     -1.97      0.00
    6    0    9     -2.98      0.00
    7    0    9     -1.23      0.00
    8    0    9      1.19      0.00
    9    0    9      1.10      0.00
   10    0    9      1.29      0.00
  -12    1    9      0.12      0.00
  -11    1    9     -0.46      0.00
  -10    1    9     -0.15      0.00
   -9    1    9     -0.53      0.00
   -8    1    9      0.05      0.00
   -7    1    9      1.96      0.00
   -6    1    9      1.77      0.00
   -5    1    9      2.86      0.00
   -4    1    9      3.04      0.00
   -3    1    9     -3.44      0.00
   -2    1    9     -5.04      0.00
   -1    1    9      0.01      0.00
    0    1    9     -4.50      0.00
    1    1    9    -10.90      0.00
    2    1    9     -5.74      0.00
    3    1    9     -1.55      0.00
    4    1    9     -3.19      0.00
    5    1    9     -2.32      0.00
    6    1    9     -1.70      0.00
    7    1    9     -1.88      0.00
    8    1    9      0.46      0.00
    9    1    9      1.46      0.00
   10    1    9      1.17      0.00
   11    1    9      1.28      0.00
   12    1    9     -0.07      0.00
   13    1    9     -0.36      0.00
  -11    2    9      0.08      0.00
  -10    2    9     -0.27      0.00
   -9    2    9     -0.25      0.00
   -8    2    9     -1.03      0.00
   -7    2    9      0.51      0.00
   -6    2    9      1.98      0.00
   -5    2    9      1.42      0.00
   -4    2    9      2.88      0.00
   -3    2    9     -0.04      0.00
   -2    2    9     -7.65      0.00
   -1    2    9     -5.12      0.00
    0    2    9      0.40      0.00
    1    2    9     -5.10      0.00
    2    2    9     -7.96      0.00
    3    2    9     -2.60      0.00
    4    2    9     -1.78      0.00
    5    2    9     -3.04      0.00
    6    2    9     -1.43      0.00
    7    2    9     -1.31      0.00
    8    2    9     -0.60      0.00
    9    2    9      1.29      0.00
   10    2    9      1.14      0.00
   11    2    9      1.06      0.00
   12    2    9      0.71      0.00
   13    2    9     -0.54      0.00
  -11    3    9      0.73      0.00
  -10    3    9     -0.04      0.00
   -9    3    9     -0.04      0.00
   -8    3    9     -0.81      0.00
   -7    3    9     -1.34      0.00
   -6    3    9      1.02      0.00
   -5    3    9      1.40      0.00
   -4    3    9      1.04      0.00
   -3    3    9      2.06      0.00
   -2    3    9     -3.79      0.00
   -1    3    9     -9.26      0.00
    0    3    9     -2.54      0.00
    1    3    9      1.28      0.00
    2    3    9     -4.48      0.00
    3    3    9     -4.41      0.00
    4    3    9     -0.80      0.00
    5    3    9     -2.15      0.00
    6    3    9     -2.27      0.00
    7    3    9     -0.83      0.00
    8    3    9     -0.85      0.00
    9    3    9      0.46      0.00
   10    3    9      1.24      0.00
   11    3    9      0.53      0.00
   12    3    9      0.61      0.00
   13    3    9     -0.09      0.00
  -11    4    9      0.63      0.00
  -10    4    9      0.49      0.00
   -9    4    9     -0.11      0.00
   -8    4    9     -0.07      0.00
   -7    4    9     -1.57      0.00
   -6    4    9     -1.01      0.00
   -5    4    9      1.45      0.00
   -4    4    9      0.69      0.00
   -3    4    9      1.02      0.00
   -2    4    9      0.67      0.00
   -1    4    9     -6.49      0.00
    0    4    9     -7.47      0.00
    1    4    9      1.22      0.00
    2    4    9      1.82      0.00
    3    4    9     -3.10      0.00
    4    4    9     -1.58      0.00
    5    4    9     -0.63      0.00
    6    4    9     -2.42      0.00
    7    4    9     -1.33      0.00
    8    4    9     -0.43      0.00
    9    4    9     -0.25      0.00
   10    4    9      0.92      0.00
   11    4    9      0.54      0.00
   12    4    9     -0.06      0.00
  -10    5    9      0.76      0.00
   -9    5    9     -0.09      0.00
   -7    5    9     -0.45      0.00
   -6    5    9     -1.91      0.00
   -5    5    9      0.08      0.00
   -4    5    9      1.70      0.00
   -3    5    9      0.30      0.00
   -2    5    9      1.25      0.00
   -1    5    9     -0.94      0.00
    0    5    9     -6.98      0.00
    1    5    9     -3.19      0.00
    2    5    9      4.31      0.00
    3    5    9      1.72      0.00
    4    5    9     -1.72      0.00
    5    5    9     -0.48      0.00
    6    5    9     -1.49      0.00
    7    5    9     -2.05      0.00
    8    5    9     -0.30      0.00
    9    5    9     -0.10      0.00
   10    5    9      0.23      0.00
   12    5    9     -0.15      0.00
   13    5    9     -0.26      0.00
  -10    6    9      0.56      0.00
   -9    6    9      0.25      0.00
   -8    6    9     -0.59      0.00
   -7    6    9      0.02      0.00
   -6    6    9     -0.95      0.00
   -5    6    9     -1.37      0.00
   -4    6    9      1.46      0.00
   -3    6    9      1.48      0.00
   -2    6    9      0.24      0.00
   -1    6    9      1.30      0.00
    0    6    9     -2.15      0.00
    1    6    9     -5.06      0.00
    2    6    9      1.45      0.00
    3    6    9      5.34      0.00
    4    6    9      0.92      0.00
    5    6    9     -1.03      0.00
    6    6    9     -0.82      0.00
    7    6    9     -1.99      0.00
    8    6    9     -0.86      0.00
    9    6    9      0.47      0.00
   10    6    9      0.06      0.00
   11    6    9      0.44      0.00
   12    6    9      0.34      0.00
   13    6    9     -0.34      0.00
  -10    7    9      0.30      0.00
   -9    7    9      0.58      0.00
   -8    7    9     -0.59      0.00
   -7    7    9     -0.65      0.00
   -6    7    9      0.02      0.00
   -5    7    9     -1.18      0.00
   -4    7    9     -0.15      0.00
   -3    7    9      2.15      0.00
   -2    7    9      0.67      0.00
   -1    7    9      0.36      0.00
    0    7    9      1.12      0.00
    1    7    9     -2.37      0.00
    2    7    9     -1.96      0.00
    3    7    9      4.16      0.00
    4    7    9      4.08      0.00
    5    7    9     -0.18      0.00
    6    7    9     -0.90      0.00
    7    7    9     -1.30      0.00
    8    7    9     -1.44      0.00
    9    7    9      0.36      0.00
   10    7    9      0.63      0.00
   11    7    9      0.15      0.00
   12    7    9      0.55      0.00
   13    7    9      0.12      0.00
   -9    8    9      0.56      0.00
   -8    8    9      0.01      0.00
   -7    8    9     -1.14      0.00
   -6    8    9     -0.32      0.00
   -5    8    9     -0.15      0.00
   -4    8    9     -0.97      0.00
   -3    8    9      0.94      0.00
   -2    8    9      1.64      0.00
   -1    8    9     -0.27      0.00
    0    8    9      0.72      0.00
    1    8    9      0.82      0.00
    2    8    9     -1.90      0.00
    3    8    9      0.41      0.00
    4    8    9      4.12      0.00
    5    8    9      1.79      0.00
    6    8    9     -0.79      0.00
    7    8    9     -0.76      0.00
    8    8    9     -1.24      0.00
    9    8    9     -0.47      0.00
   10    8    9      0.89      0.00
   11    8    9      0.47      0.00
   12    8    9      0.34      0.00
   13    8    9      0.50      0.00
   -8    9    9      0.39      0.00
   -7    9    9     -0.72      0.00
   -6    9    9     -1.08      0.00
   -5    9    9      0.07      0.00
   -4    9    9     -0.35      0.00
   -3    9    9     -0.41      0.00
   -2    9    9      1.32      0.00
   -1    9    9      0.44      0.00
    0    9    9     -0.68      0.00
    1    9    9      1.06      0.00
    2    9    9      0.25      0.00
    3    9    9     -1.42      0.00
    4    9    9      1.28      0.00
    5    9    9      2.54      0.00
    6    9    9      0.07      0.00
    7    9    9     -0.70      0.00
    8    9    9     -0.56      0.00
    9    9    9     -0.86      0.00
   10    9    9      0.21      0.00
   11    9    9      0.82      0.00
   12    9    9      0.31      0.00
   -8   10    9      0.23      0.00
   -7   10    9     -0.10      0.00
   -6   10    9     -1.09      0.00
   -5   10    9     -0.54      0.00
   -4   10    9      0.35      0.00
   -3   10    9     -0.29      0.00
   -2   10    9      0.29      0.00
   -1   10    9      1.03      0.00
    0   10    9     -0.64      0.00
    1   10    9     -0.57      0.00
    2   10    9      0.99      0.00
    3   10    9     -0.43      0.00
    4   10    9     -0.95      0.00
    5   10    9      1.28      0.00
    6   10    9      0.99      0.00
    7   10    9     -0.61      0.00
    8   10    9     -0.39      0.00
    9   10    9     -0.42      0.00
   10   10    9     -0.45      0.00
   11   10    9      0.45      0.00
   12   10    9      0.48      0.00
   -7   11    9      0.02      0.00
   -5   11    9     -0.94      0.00
   -4   11    9      0.18      0.00
   -3   11    9      0.64      0.00
   -2   11    9      0.16      0.00
   -1   11    9      0.79      0.00
    0   11    9      0.29      0.00
    1   11    9     -1.27      0.00
    2   11    9     -0.20      0.00
    3   11    9      0.77      0.00
    4   11    9     -0.63      0.00
    5   11    9     -0.27      0.00
    6   11    9      1.04      0.00
    7   11    9      0.03      0.00
    8   11    9     -0.65      0.00
    9   11    9     -0.10      0.00
   10   11    9     -0.23      0.00
   11   11    9     -0.12      0.00
   12   11    9      0.32      0.00
   -6   12    9     -0.17      0.00
   -5   12    9     -0.68      0.00
   -4   12    9     -0.36      0.00
   -3   12    9      0.92      0.00
   -2   12    9      0.97      0.00
   -1   12    9      0.59      0.00
    0   12    9      0.67      0.00
    1   12    9     -0.60      0.00
    2   12    9     -1.26      0.00
    3   12    9      0.49      0.00
    4   12    9      0.84      0.00
    5   12    9     -0.31      0.00
    6   12    9      0.30      0.00
    7   12    9      0.69      0.00
    8   12    9     -0.35      0.00
    9   12    9     -0.31      0.00
   10   12    9      0.20      0.00
   11   12    9     -0.05      0.00
   -5   13    9     -0.21      0.00
   -4   13    9     -0.44      0.00
   -3   13    9      0.39      0.00
   -2   13    9      1.39      0.00
   -1   13    9      0.99      0.00
    0   13    9      0.50      0.00
    1   13    9      0.01      0.00
    2   13    9     -1.10      0.00
    3   13    9     -0.45      0.00
    4   13    9      1.36      0.00
    5   13    9      0.89      0.00
    6   13    9     -0.10      0.00
    7   13    9      0.49      0.00
    8   13    9      0.42      0.00
    9   13    9     -0.22      0.00
   10   13    9      0.16      0.00
   11   13    9      0.35      0.00
   -4   14    9     -0.07      0.00
   -3   14    9      0.01      0.00
   -2   14    9      0.88      0.00
   -1   14    9      1.26      0.00
    0   14    9      0.51      0.00
    1   14    9     -0.01      0.00
    2   14    9     -0.56      0.00
    3   14    9     -0.83      0.00
    4   14    9      0.62      0.00
    5   14    9      1.65      0.00
    6   14    9      0.46      0.00
    7   14    9     -0.12      0.00
    8   14    9      0.53      0.00
    9   14    9      0.36      0.00
   10   14    9      0.07      0.00
   -3   15    9      0.14      0.00
   -2   15    9      0.28      0.00
   -1   15    9      0.81      0.00
    0   15    9      0.62      0.00
    1   15    9     -0.10      0.00
    2   15    9     -0.40      0.00
    3   15    9     -0.64      0.00
    4   15    9     -0.23      0.00
    5   15    9      1.08      0.00
    6   15    9      1.10      0.00
    7   15    9     -0.09      0.00
    8   15    9     -0.05      0.00
    9   15    9      0.52      0.00
   -1   16    9      0.22      0.00
    0   16    9      0.38      0.00
    1   16    9      0.02      0.00
    2   16    9     -0.39      0.00
    3   16    9     -0.43      0.00
    4   16    9     -0.44      0.00
    5   16    9      0.08      0.00
    6   16    9      0.80      0.00
    7   16    9      0.39      0.00
    3   17    9     -0.34      0.00
    4   17    9     -0.27      0.00
    5   17    9     -0.28      0.00
   -4  -15   10     -0.25      0.00
   -3  -15   10      0.39      0.00
   -2  -15   10      0.84      0.00
   -1  -15   10      0.24      0.00
   -7  -14   10     -0.43      0.00
   -6  -14   10     -0.46      0.00
   -5  -14   10      0.01      0.00
   -4  -14   10     -0.19      0.00
   -3  -14   10     -0.23      0.00
   -2  -14   10      0.71      0.00
   -1  -14   10      0.79      0.00
    0  -14   10     -0.10      0.00
    1  -14   10     -0.41      0.00
    2  -14   10     -0.42      0.00
   -8  -13   10     -0.38      0.00
   -7  -13   10     -0.26      0.00
   -6  -13   10     -0.85      0.00
   -5  -13   10     -0.65      0.00
   -4  -13   10      0.08      0.00
   -3  -13   10     -0.16      0.00
   -2  -13   10      0.05      0.00
   -1  -13   10      0.85      0.00
    0  -13   10      0.36      0.00
    1  -13   10     -0.47      0.00
    2  -13   10     -0.53      0.00
    3  -13   10     -0.53      0.00
    4  -13   10     -0.24      0.00
   -9  -12   10      0.22      0.00
   -8  -12   10     -0.33      0.00
   -7  -12   10     -0.07      0.00
   -6  -12   10     -0.35      0.00
   -5  -12   10     -1.22      0.00
   -4  -12   10     -0.47      0.00
   -3  -12   10      0.44      0.00
   -2  -12   10      0.14      0.00
   -1  -12   10      0.45      0.00
    0  -12   10      0.71      0.00
    1  -12   10     -0.18      0.00
    2  -12   10     -0.66      0.00
    3  -12   10     -0.59      0.00
    4  -12   10     -0.53      0.00
    5  -12   10     -0.06      0.00
  -10  -11   10     -0.02      0.00
   -9  -11   10      0.70      0.00
   -8  -11   10      0.27      0.00
   -7  -11   10     -0.15      0.00
   -6  -11   10      0.31      0.00
   -5  -11   10     -0.50      0.00
   -4  -11   10     -1.19      0.00
   -3  -11   10      0.18      0.00
   -2  -11   10      0.93      0.00
   -1  -11   10      0.57      0.00
    0  -11   10      0.81      0.00
    1  -11   10      0.38      0.00
    2  -11   10     -0.65      0.00
    3  -11   10     -0.78      0.00
    4  -11   10     -0.67      0.00
    5  -11   10     -0.34      0.00
    6  -11   10      0.20      0.00
  -10  -10   10     -0.09      0.00
   -9  -10   10      0.51      0.00
   -8  -10   10      1.11      0.00
   -7  -10   10      0.21      0.00
   -6  -10   10      0.13      0.00
   -5  -10   10      0.59      0.00
   -4  -10   10     -0.60      0.00
   -3  -10   10     -0.73      0.00
   -2  -10   10      0.97      0.00
   -1  -10   10      1.29      0.00
    0  -10   10      0.96      0.00
    1  -10   10      0.91      0.00
    2  -10   10     -0.18      0.00
    3  -10   10     -1.07      0.00
    4  -10   10     -0.87      0.00
    5  -10   10     -0.56      0.00
    6  -10   10      0.13      0.00
    7  -10   10      0.42      0.00
  -11   -9   10      0.16      0.00
  -10   -9   10      0.30      0.00
   -9   -9   10      0.14      0.00
   -8   -9   10      1.29      0.00
   -7   -9   10      1.45      0.00
   -6   -9   10      0.04      0.00
   -5   -9   10      0.31      0.00
   -4   -9   10      0.59      0.00
   -3   -9   10     -0.67      0.00
   -2   -9   10     -0.02      0.00
   -1   -9   10      1.56      0.00
    0   -9   10      1.33      0.00
    1   -9   10      0.99      0.00
    2   -9   10      0.50      0.00
    3   -9   10     -0.89      0.00
    4   -9   10     -1.25      0.00
    5   -9   10     -0.70      0.00
    6   -9   10     -0.12      0.00
    7   -9   10      0.61      0.00
    8   -9   10      0.35      0.00
  -11   -8   10     -0.26      0.00
  -10   -8   10      0.50      0.00
   -9   -8   10      0.38      0.00
   -8   -8   10      0.82      0.00
   -7   -8   10      2.49      0.00
   -6   -8   10      1.49      0.00
   -5   -8   10     -0.50      0.00
   -4   -8   10      0.21      0.00
   -3   -8   10      0.27      0.00
   -2   -8   10     -0.62      0.00
   -1   -8   10      0.76      0.00
    0   -8   10      1.67      0.00
    1   -8   10      0.77      0.00
    2   -8   10      0.45      0.00
    3   -8   10     -0.24      0.00
    4   -8   10     -1.28      0.00
    5   -8   10     -0.93      0.00
    6   -8   10     -0.25      0.00
    7   -8   10      0.32      0.00
    8   -8   10      0.73      0.00
    9   -8   10      0.06      0.00
  -11   -7   10     -0.52      0.00
  -10   -7   10     -0.03      0.00
   -9   -7   10      0.86      0.00
   -8   -7   10      0.79      0.00
   -7   -7   10      2.35      0.00
   -6   -7   10      3.60      0.00
   -5   -7   10      0.58      0.00
   -4   -7   10     -1.44      0.00
   -3   -7   10      0.00      0.00
   -2   -7   10     -0.11      0.00
   -1   -7   10     -0.30      0.00
    0   -7   10      1.36      0.00
    1   -7   10      0.99      0.00
    2   -7   10     -0.38      0.00
    3   -7   10     -0.32      0.00
    4   -7   10     -0.77      0.00
    5   -7   10     -1.08      0.00
    6   -7   10     -0.28      0.00
    7   -7   10      0.12      0.00
    8   -7   10      0.46      0.00
    9   -7   10      0.54      0.00
  -12   -6   10     -0.03      0.00
  -11   -6   10     -0.32      0.00
  -10   -6   10     -0.67      0.00
   -9   -6   10      0.61      0.00
   -8   -6   10      1.47      0.00
   -7   -6   10      1.87      0.00
   -6   -6   10      4.25      0.00
   -5   -6   10      3.52      0.00
   -4   -6   10     -1.42      0.00
   -3   -6   10     -2.22      0.00
   -2   -6   10     -0.05      0.00
   -1   -6   10     -0.36      0.00
    0   -6   10      0.25      0.00
    1   -6   10      1.37      0.00
    2   -6   10     -0.49      0.00
    3   -6   10     -1.53      0.00
    4   -6   10     -0.76      0.00
    5   -6   10     -0.86      0.00
    6   -6   10     -0.47      0.00
    7   -6   10      0.28      0.00
    8   -6   10      0.19      0.00
    9   -6   10      0.42      0.00
   10   -6   10      0.34      0.00
  -12   -5   10     -0.11      0.00
  -11   -5   10     -0.13      0.00
  -10   -5   10     -0.61      0.00
   -9   -5   10     -0.22      0.00
   -8   -5   10      1.72      0.00
   -7   -5   10      2.19      0.00
   -6   -5   10      3.32      0.00
   -5   -5   10      5.48      0.00
   -4   -5   10      1.71      0.00
   -3   -5   10     -3.81      0.00
   -2   -5   10     -2.42      0.00
   -1   -5   10     -0.07      0.00
    0   -5   10     -0.44      0.00
    1   -5   10      0.78      0.00
    2   -5   10      0.51      0.00
    3   -5   10     -2.18      0.00
    4   -5   10     -2.03      0.00
    5   -5   10     -0.76      0.00
    6   -5   10     -0.61      0.00
    7   -5   10      0.23      0.00
    8   -5   10      0.48      0.00
    9   -5   10      0.07      0.00
   10   -5   10      0.42      0.00
  -12   -4   10      0.04      0.00
  -11   -4   10     -0.25      0.00
  -10   -4   10     -0.17      0.00
   -9   -4   10     -0.49      0.00
   -8   -4   10      0.95      0.00
   -7   -4   10      2.76      0.00
   -6   -4   10      2.62      0.00
   -5   -4   10      4.64      0.00
   -4   -4   10      5.29      0.00
   -3   -4   10     -1.58      0.00
   -2   -4   10     -5.84      0.00
   -1   -4   10     -2.14      0.00
    0   -4   10     -0.20      0.00
    1   -4   10     -0.28      0.00
    2   -4   10      0.88      0.00
    3   -4   10     -1.09      0.00
    4   -4   10     -3.33      0.00
    5   -4   10     -1.72      0.00
    6   -4   10     -0.50      0.00
    7   -4   10     -0.10      0.00
    8   -4   10      0.78      0.00
    9   -4   10      0.27      0.00
   10   -4   10     -0.03      0.00
   11   -4   10      0.46      0.00
  -12   -3   10      0.27      0.00
  -11   -3   10     -0.25      0.00
  -10   -3   10     -0.07      0.00
   -9   -3   10      0.09      0.00
   -8   -3   10      0.21      0.00
   -7   -3   10      2.37      0.00
   -6   -3   10      3.04      0.00
   -5   -3   10      2.65      0.00
   -4   -3   10      5.43      0.00
   -3   -3   10      3.21      0.00
   -2   -3   10     -5.65      0.00
   -1   -3   10     -6.84      0.00
    0   -3   10     -1.50      0.00
    1   -3   10     -0.34      0.00
    2   -3   10     -0.08      0.00
    3   -3   10      0.14      0.00
    4   -3   10     -2.83      0.00
    5   -3   10     -3.33      0.00
    6   -3   10     -0.84      0.00
    7   -3   10     -0.07      0.00
    8   -3   10      0.56      0.00
    9   -3   10      0.83      0.00
   10   -3   10     -0.23      0.00
   11   -3   10      0.06      0.00
  -12   -2   10      0.11      0.00
  -11   -2   10      0.02      0.00
  -10   -2   10     -0.25      0.00
   -9   -2   10      0.52      0.00
   -8   -2   10      0.50      0.00
   -7   -2   10      1.31      0.00
   -6   -2   10      3.42      0.00
   -5   -2   10      2.25      0.00
   -4   -2   10      2.27      0.00
   -3   -2   10      4.98      0.00
   -2   -2   10     -0.65      0.00
   -1   -2   10     -8.95      0.00
    0   -2   10     -6.07      0.00
    1   -2   10     -0.66      0.00
    2   -2   10     -0.62      0.00
    3   -2   10     -0.29      0.00
    4   -2   10     -1.25      0.00
    5   -2   10     -3.70      0.00
    6   -2   10     -2.13      0.00
    7   -2   10      0.13      0.00
    8   -2   10      0.40      0.00
    9   -2   10      1.01      0.00
   10   -2   10      0.32      0.00
   11   -2   10     -0.58      0.00
   12   -2   10      0.37      0.00
  -12   -1   10     -0.23      0.00
  -11   -1   10      0.04      0.00
  -10   -1   10     -0.27      0.00
   -9   -1   10      0.15      0.00
   -8   -1   10      1.10      0.00
   -7   -1   10      0.93      0.00
   -6   -1   10      2.64      0.00
   -5   -1   10      3.43      0.00
   -4   -1   10      0.21      0.00
   -3   -1   10      1.26      0.00
   -2   -1   10      3.07      0.00
   -1   -1   10     -4.67      0.00
    0   -1   10     -9.61      0.00
    1   -1   10     -3.74      0.00
    2   -1   10     -0.32      0.00
    3   -1   10     -1.25      0.00
    4   -1   10     -0.90      0.00
    5   -1   10     -2.37      0.00
    6   -1   10     -3.12      0.00
    7   -1   10     -0.47      0.00
    8   -1   10      0.70      0.00
    9   -1   10      0.80      0.00
   10   -1   10      1.01      0.00
   11   -1   10     -0.37      0.00
   12   -1   10     -0.42      0.00
  -12    0   10     -0.09      0.00
  -11    0   10     -0.28      0.00
  -10    0   10     -0.20      0.00
   -9    0   10     -0.51      0.00
   -8    0   10      0.67      0.00
   -7    0   10      1.34      0.00
   -6    0   10      1.50      0.00
   -5    0   10      3.65      0.00
   -4    0   10      1.60      0.00
   -3    0   10     -2.86      0.00
   -2    0   10      0.10      0.00
   -1    0   10      0.91      0.00
    0    0   10     -6.69      0.00
    1    0   10     -7.39      0.00
    2    0   10     -1.40      0.00
    3    0   10     -0.93      0.00
    4    0   10     -1.85      0.00
    5    0   10     -1.33      0.00
    6    0   10     -2.55      0.00
    7    0   10     -1.64      0.00
    8    0   10      0.64      0.00
    9    0   10      0.78      0.00
   10    0   10      1.08      0.00
   11    0   10      0.62      0.00
   12    0   10     -0.73      0.00
  -12    1   10      0.39      0.00
  -11    1   10     -0.25      0.00
  -10    1   10     -0.28      0.00
   -9    1   10     -0.69      0.00
   -8    1   10     -0.67      0.00
   -7    1   10      1.06      0.00
   -6    1   10      1.22      0.00
   -5    1   10      2.11      0.00
   -4    1   10      3.40      0.00
   -3    1   10     -2.01      0.00
   -2    1   10     -5.43      0.00
   -1    1   10      0.08      0.00
    0    1   10     -0.18      0.00
    1    1   10     -6.21      0.00
    2    1   10     -4.03      0.00
    3    1   10     -0.35      0.00
    4    1   10     -1.86      0.00
    5    1   10     -1.85      0.00
    6    1   10     -1.41      0.00
    7    1   10     -1.98      0.00
    8    1   10     -0.24      0.00
    9    1   10      0.88      0.00
   10    1   10      0.72      0.00
   11    1   10      1.13      0.00
   12    1   10      0.01      0.00
  -11    2   10      0.35      0.00
  -10    2   10     -0.27      0.00
   -9    2   10     -0.39      0.00
   -8    2   10     -1.39      0.00
   -7    2   10     -0.55      0.00
   -6    2   10      1.17      0.00
   -5    2   10      0.87      0.00
   -4    2   10      2.50      0.00
   -3    2   10      1.61      0.00
   -2    2   10     -5.73      0.00
   -1    2   10     -5.57      0.00
    0    2   10      1.59      0.00
    1    2   10     -0.32      0.00
    2    2   10     -4.37      0.00
    3    2   10     -1.31      0.00
    4    2   10     -0.51      0.00
    5    2   10     -2.33      0.00
    6    2   10     -1.48      0.00
    7    2   10     -1.38      0.00
    8    2   10     -1.13      0.00
    9    2   10      0.54      0.00
   10    2   10      0.60      0.00
   11    2   10      0.66      0.00
   12    2   10      0.73      0.00
   13    2   10     -0.54      0.00
  -11    3   10      0.72      0.00
   -9    3   10     -0.12      0.00
   -8    3   10     -0.80      0.00
   -7    3   10     -1.90      0.00
   -6    3   10     -0.06      0.00
   -5    3   10      0.97      0.00
   -4    3   10      0.68      0.00
   -3    3   10      2.64      0.00
   -2    3   10     -0.91      0.00
   -1    3   10     -7.52      0.00
    0    3   10     -2.94      0.00
    1    3   10      3.43      0.00
    2    3   10     -0.25      0.00
    3    3   10     -2.26      0.00
    4    3   10      0.07      0.00
    5    3   10     -1.30      0.00
    6    3   10     -2.29      0.00
    7    3   10     -1.18      0.00
    8    3   10     -1.22      0.00
    9    3   10     -0.26      0.00
   10    3   10      0.66      0.00
   11    3   10      0.15      0.00
   12    3   10      0.43      0.00
  -11    4   10      0.39      0.00
  -10    4   10      0.63      0.00
   -9    4   10     -0.05      0.00
   -8    4   10      0.01      0.00
   -7    4   10     -1.43      0.00
   -6    4   10     -1.74      0.00
   -5    4   10      0.75      0.00
   -4    4   10      0.74      0.00
   -3    4   10      1.13      0.00
   -2    4   10      2.49      0.00
   -1    4   10     -3.14      0.00
    0    4   10     -6.56      0.00
    1    4   10      1.00      0.00
    2    4   10      4.37      0.00
    3    4   10     -0.17      0.00
    4    4   10     -0.64      0.00
    5    4   10     -0.08      0.00
    6    4   10     -2.19      0.00
    7    4   10     -1.85      0.00
    8    4   10     -0.90      0.00
    9    4   10     -0.79      0.00
   10    4   10      0.32      0.00
   11    4   10      0.29      0.00
   12    4   10     -0.22      0.00
  -10    5   10      0.77      0.00
   -9    5   10      0.14      0.00
   -8    5   10     -0.03      0.00
   -7    5   10     -0.12      0.00
   -6    5   10     -1.86      0.00
   -5    5   10     -0.67      0.00
   -4    5   10      1.60      0.00
   -3    5   10      0.77      0.00
   -2    5   10      1.97      0.00
   -1    5   10      1.73      0.00
    0    5   10     -4.32      0.00
    1    5   10     -3.42      0.00
    2    5   10      4.36      0.00
    3    5   10      4.01      0.00
    4    5   10     -0.15      0.00
    5    5   10     -0.16      0.00
    6    5   10     -1.24      0.00
    7    5   10     -2.44      0.00
    8    5   10     -1.01      0.00
    9    5   10     -0.57      0.00
   10    5   10     -0.31      0.00
   11    5   10      0.43      0.00
   12    5   10     -0.15      0.00
   13    5   10     -0.26      0.00
  -10    6   10      0.57      0.00
   -9    6   10      0.58      0.00
   -7    6   10      0.13      0.00
   -6    6   10     -0.53      0.00
   -5    6   10     -1.59      0.00
   -4    6   10      0.94      0.00
   -3    6   10      1.96      0.00
   -2    6   10      0.85      0.00
   -1    6   10      2.44      0.00
    0    6   10      0.45      0.00
    1    6   10     -3.91      0.00
    2    6   10      0.41      0.00
    3    6   10      5.69      0.00
    4    6   10      2.57      0.00
    5    6   10     -0.41      0.00
    6    6   10     -0.72      0.00
    7    6   10     -2.17      0.00
    8    6   10     -1.67      0.00
    9    6   10     -0.17      0.00
   10    6   10     -0.36      0.00
   11    6   10      0.05      0.00
   12    6   10      0.34      0.00
   13    6   10     -0.24      0.00
   -9    7   10      0.90      0.00
   -8    7   10     -0.07      0.00
   -7    7   10     -0.55      0.00
   -6    7   10      0.22      0.00
   -5    7   10     -0.90      0.00
   -4    7   10     -0.57      0.00
   -3    7   10      2.08      0.00
   -2    7   10      1.37      0.00
   -1    7   10      0.78      0.00
    0    7   10      2.27      0.00
    1    7   10     -0.64      0.00
    2    7   10     -2.27      0.00
    3    7   10      3.00      0.00
    4    7   10      4.62      0.00
    5    7   10      0.73      0.00
    6    7   10     -0.78      0.00
    7    7   10     -1.40      0.00
    8    7   10     -2.06      0.00
    9    7   10     -0.50      0.00
   10    7   10      0.19      0.00
   11    7   10     -0.20      0.00
   12    7   10      0.37      0.00
   13    7   10      0.27      0.00
   -9    8   10      0.77      0.00
   -8    8   10      0.61      0.00
   -7    8   10     -0.71      0.00
   -6    8   10     -0.32      0.00
   -5    8   10      0.11      0.00
   -4    8   10     -0.92      0.00
   -3    8   10      0.58      0.00
   -2    8   10      1.97      0.00
   -1    8   10      0.18      0.00
    0    8   10      0.76      0.00
    1    8   10      1.72      0.00
    2    8   10     -1.22      0.00
    3    8   10     -0.63      0.00
    4    8   10      3.35      0.00
    5    8   10      2.29      0.00
    6    8   10     -0.52      0.00
    7    8   10     -0.91      0.00
    8    8   10     -1.59      0.00
    9    8   10     -1.27      0.00
   10    8   10      0.27      0.00
   11    8   10      0.22      0.00
   12    8   10      0.10      0.00
   13    8   10      0.51      0.00
   -8    9   10      0.79      0.00
   -7    9   10     -0.08      0.00
   -5    9   10      0.08      0.00
   -4    9   10     -0.09      0.00
   -3    9   10     -0.52      0.00
   -2    9   10      1.22      0.00
   -1    9   10      0.88      0.00
    0    9   10     -0.72      0.00
    1    9   10      0.87      0.00
    2    9   10      0.86      0.00
    3    9   10     -1.45      0.00
    4    9   10      0.25      0.00
    5    9   10      2.24      0.00
    6    9   10      0.32      0.00
    7    9   10     -0.85      0.00
    8    9   10     -0.83      0.00
    9    9   10     -1.33      0.00
   10    9   10     -0.42      0.00
   11    9   10      0.57      0.00
   12    9   10      0.22      0.00
   -8   10   10      0.41      0.00
   -7   10   10      0.37      0.00
   -6   10   10     -0.66      0.00
   -5   10   10     -0.57      0.00
   -4   10   10      0.42      0.00
   -3   10   10     -0.10      0.00
   -2   10   10      0.17      0.00
   -1   10   10      1.19      0.00
    0   10   10     -0.38      0.00
    1   10   10     -1.00      0.00
    2   10   10      0.83      0.00
    3   10   10     -0.02      0.00
    4   10   10     -1.26      0.00
    5   10   10      0.64      0.00
    6   10   10      1.00      0.00
    7   10   10     -0.62      0.00
    8   10   10     -0.68      0.00
    9   10   10     -0.65      0.00
   10   10   10     -0.78      0.00
   11   10   10      0.20      0.00
   12   10   10      0.52      0.00
   -7   11   10      0.23      0.00
   -6   11   10     -0.17      0.00
   -5   11   10     -0.82      0.00
   -4   11   10      0.03      0.00
   -3   11   10      0.72      0.00
   -2   11   10      0.24      0.00
   -1   11   10      0.77      0.00
    0   11   10      0.57      0.00
    1   11   10     -1.34      0.00
    2   11   10     -0.80      0.00
    3   11   10      0.73      0.00
    4   11   10     -0.35      0.00
    5   11   10     -0.56      0.00
    6   11   10      0.81      0.00
    7   11   10      0.14      0.00
    8   11   10     -0.78      0.00
    9   11   10     -0.30      0.00
   10   11   10     -0.28      0.00
   11   11   10     -0.18      0.00
   12   11   10      0.40      0.00
   -6   12   10     -0.02      0.00
   -5   12   10     -0.51      0.00
   -4   12   10     -0.52      0.00
   -3   12   10      0.69      0.00
   -2   12   10      0.99      0.00
   -1   12   10      0.60      0.00
    0   12   10      0.75      0.00
    1   12   10     -0.45      0.00
    2   12   10     -1.69      0.00
    3   12   10     -0.11      0.00
    4   12   10      0.95      0.00
    5   12   10     -0.10      0.00
    6   12   10      0.13      0.00
    7   12   10      0.69      0.00
    8   12   10     -0.26      0.00
    9   12   10     -0.41      0.00
   10   12   10      0.21      0.00
   11   12   10      0.10      0.00
   -5   13   10     -0.15      0.00
   -4   13   10     -0.47      0.00
   -3   13   10      0.06      0.00
   -2   13   10      1.11      0.00
   -1   13   10      0.94      0.00
    0   13   10      0.49      0.00
    1   13   10      0.10      0.00
    2   13   10     -1.25      0.00
    3   13   10     -1.16      0.00
    4   13   10      0.91      0.00
    5   13   10      1.14      0.00
    6   13   10      0.05      0.00
    7   13   10      0.36      0.00
    8   13   10      0.46      0.00
    9   13   10     -0.17      0.00
   10   13   10      0.15      0.00
   11   13   10      0.50      0.00
   -4   14   10     -0.09      0.00
   -3   14   10     -0.17      0.00
   -2   14   10      0.49      0.00
   -1   14   10      0.99      0.00
    0   14   10      0.46      0.00
    1   14   10      0.00      0.00
    2   14   10     -0.57      0.00
    3   14   10     -1.26      0.00
    4   14   10     -0.09      0.00
    5   14   10      1.48      0.00
    7   14   10     -0.10      0.00
    8   14   10      0.37      0.00
    9   14   10      0.36      0.00
   10   14   10      0.09      0.00
   -3   15   10      0.08      0.00
   -2   15   10      0.08      0.00
   -1   15   10      0.47      0.00
    0   15   10      0.45      0.00
    1   15   10     -0.07      0.00
    2   15   10     -0.33      0.00
    3   15   10     -0.71      0.00
    4   15   10     -0.70      0.00
    5   15   10      0.60      0.00
    6   15   10      1.16      0.00
    7   15   10      0.13      0.00
    8   15   10     -0.16      0.00
    9   15   10      0.37      0.00
   -1   16   10      0.07      0.00
    0   16   10      0.18      0.00
    1   16   10      0.01      0.00
    2   16   10     -0.24      0.00
    3   16   10     -0.27      0.00
    4   16   10     -0.48      0.00
    5   16   10     -0.25      0.00
    6   16   10      0.58      0.00
    7   16   10      0.52      0.00
    2   17   10     -0.08      0.00
    3   17   10     -0.11      0.00
    4   17   10     -0.07      0.00
    5   17   10     -0.26      0.00
   -6  -14   11     -0.62      0.00
   -5  -14   11     -0.17      0.00
   -4  -14   11     -0.20      0.00
   -3  -14   11     -0.46      0.00
   -2  -14   11      0.30      0.00
   -1  -14   11      0.73      0.00
    0  -14   11      0.06      0.00
    1  -14   11     -0.33      0.00
   -8  -13   11     -0.19      0.00
   -7  -13   11     -0.08      0.00
   -6  -13   11     -0.81      0.00
   -5  -13   11     -0.93      0.00
   -4  -13   11     -0.12      0.00
   -3  -13   11     -0.17      0.00
   -2  -13   11     -0.23      0.00
   -1  -13   11      0.54      0.00
    0  -13   11      0.41      0.00
    1  -13   11     -0.32      0.00
    2  -13   11     -0.44      0.00
    3  -13   11     -0.45      0.00
   -9  -12   11      0.33      0.00
   -8  -12   11     -0.05      0.00
   -7  -12   11      0.15      0.00
   -6  -12   11     -0.10      0.00
   -5  -12   11     -1.22      0.00
   -4  -12   11     -0.83      0.00
   -3  -12   11      0.27      0.00
   -2  -12   11      0.12      0.00
   -1  -12   11      0.20      0.00
    0  -12   11      0.59      0.00
    1  -12   11     -0.04      0.00
    2  -12   11     -0.53      0.00
    3  -12   11     -0.47      0.00
    4  -12   11     -0.47      0.00
    5  -12   11     -0.06      0.00
   -9  -11   11      0.57      0.00
   -8  -11   11      0.53      0.00
   -7  -11   11      0.15      0.00
   -6  -11   11      0.53      0.00
   -5  -11   11     -0.21      0.00
   -4  -11   11     -1.27      0.00
   -3  -11   11     -0.21      0.00
   -2  -11   11      0.81      0.00
   -1  -11   11      0.51      0.00
    0  -11   11      0.65      0.00
    1  -11   11      0.45      0.00
    2  -11   11     -0.45      0.00
    3  -11   11     -0.65      0.00
    4  -11   11     -0.58      0.00
    5  -11   11     -0.40      0.00
    6  -11   11      0.20      0.00
  -10  -10   11     -0.19      0.00
   -9  -10   11      0.28      0.00
   -8  -10   11      1.14      0.00
   -7  -10   11      0.65      0.00
   -6  -10   11      0.39      0.00
   -5  -10   11      0.78      0.00
   -4  -10   11     -0.32      0.00
   -3  -10   11     -0.89      0.00
   -2  -10   11      0.58      0.00
   -1  -10   11      1.17      0.00
    0  -10   11      0.84      0.00
    1  -10   11      0.86      0.00
    2  -10   11      0.03      0.00
    3  -10   11     -0.87      0.00
    4  -10   11     -0.81      0.00
    5  -10   11     -0.66      0.00
    6  -10   11     -0.09      0.00
    7  -10   11      0.43      0.00
  -10   -9   11      0.13      0.00
   -9   -9   11      0.01      0.00
   -8   -9   11      1.07      0.00
   -7   -9   11      1.78      0.00
   -6   -9   11      0.65      0.00
   -5   -9   11      0.47      0.00
   -4   -9   11      0.75      0.00
   -3   -9   11     -0.44      0.00
   -2   -9   11     -0.29      0.00
   -1   -9   11      1.18      0.00
    0   -9   11      1.18      0.00
    1   -9   11      0.83      0.00
    2   -9   11      0.54      0.00
    3   -9   11     -0.63      0.00
    4   -9   11     -1.13      0.00
    5   -9   11     -0.83      0.00
    6   -9   11     -0.48      0.00
    7   -9   11      0.32      0.00
    8   -9   11      0.40      0.00
  -11   -8   11     -0.55      0.00
  -10   -8   11      0.09      0.00
   -8   -8   11      0.58      0.00
   -7   -8   11      2.40      0.00
   -6   -8   11      2.27      0.00
   -5   -8   11      0.21      0.00
   -4   -8   11      0.22      0.00
   -3   -8   11      0.40      0.00
   -2   -8   11     -0.53      0.00
   -1   -8   11      0.36      0.00
    0   -8   11      1.36      0.00
    1   -8   11      0.64      0.00
    2   -8   11      0.25      0.00
    3   -8   11     -0.19      0.00
    4   -8   11     -1.10      0.00
    5   -8   11     -0.99      0.00
    6   -8   11     -0.58      0.00
    7   -8   11     -0.16      0.00
    8   -8   11      0.50      0.00
    9   -8   11      0.13      0.00
  -11   -7   11     -0.65      0.00
  -10   -7   11     -0.50      0.00
   -9   -7   11      0.48      0.00
   -8   -7   11      0.60      0.00
   -7   -7   11      1.95      0.00
   -6   -7   11      3.91      0.00
   -5   -7   11      1.88      0.00
   -4   -7   11     -0.83      0.00
   -3   -7   11     -0.20      0.00
   -2   -7   11     -0.05      0.00
   -1   -7   11     -0.43      0.00
    0   -7   11      0.91      0.00
    1   -7   11      0.88      0.00
    2   -7   11     -0.48      0.00
    3   -7   11     -0.57      0.00
    4   -7   11     -0.76      0.00
    5   -7   11     -1.03      0.00
    6   -7   11     -0.48      0.00
    7   -7   11     -0.26      0.00
    8   -7   11      0.07      0.00
    9   -7   11      0.45      0.00
  -11   -6   11     -0.39      0.00
  -10   -6   11     -0.91      0.00
   -9   -6   11      0.01      0.00
   -8   -6   11      1.09      0.00
   -7   -6   11      1.45      0.00
   -6   -6   11      3.84      0.00
   -5   -6   11      4.51      0.00
   -4   -6   11      0.19      0.00
   -3   -6   11     -2.03      0.00
   -2   -6   11     -0.48      0.00
   -1   -6   11     -0.43      0.00
    0   -6   11     -0.09      0.00
    1   -6   11      1.11      0.00
    2   -6   11     -0.30      0.00
    3   -6   11     -1.65      0.00
    4   -6   11     -1.05      0.00
    5   -6   11     -0.87      0.00
    6   -6   11     -0.52      0.00
    7   -6   11      0.08      0.00
    8   -6   11     -0.07      0.00
    9   -6   11      0.22      0.00
  -12   -5   11     -0.13      0.00
  -11   -5   11     -0.21      0.00
  -10   -5   11     -0.65      0.00
   -9   -5   11     -0.67      0.00
   -8   -5   11      1.04      0.00
   -7   -5   11      1.74      0.00
   -6   -5   11      2.57      0.00
   -5   -5   11      5.33      0.00
   -4   -5   11      3.45      0.00
   -3   -5   11     -2.29      0.00
   -2   -5   11     -2.77      0.00
   -1   -5   11     -0.61      0.00
    0   -5   11     -0.61      0.00
    1   -5   11      0.46      0.00
    2   -5   11      0.71      0.00
    3   -5   11     -1.75      0.00
    4   -5   11     -2.22      0.00
    5   -5   11     -1.00      0.00
    6   -5   11     -0.62      0.00
    7   -5   11      0.16      0.00
    8   -5   11      0.44      0.00
    9   -5   11     -0.01      0.00
   10   -5   11      0.37      0.00
  -12   -4   11      0.18      0.00
  -11   -4   11     -0.18      0.00
  -10   -4   11     -0.17      0.00
   -9   -4   11     -0.63      0.00
   -8   -4   11      0.26      0.00
   -7   -4   11      2.08      0.00
   -6   -4   11      1.96      0.00
   -5   -4   11      3.57      0.00
   -4   -4   11      5.71      0.00
   -3   -4   11      0.80      0.00
   -2   -4   11     -4.70      0.00
   -1   -4   11     -2.88      0.00
    0   -4   11     -0.64      0.00
    1   -4   11     -0.39      0.00
    2   -4   11      0.92      0.00
    3   -4   11     -0.36      0.00
    4   -4   11     -2.87      0.00
    5   -4   11     -1.97      0.00
    6   -4   11     -0.62      0.00
    7   -4   11     -0.11      0.00
    8   -4   11      0.79      0.00
    9   -4   11      0.39      0.00
   10   -4   11     -0.04      0.00
   11   -4   11      0.49      0.00
  -12   -3   11      0.41      0.00
  -11   -3   11      0.04      0.00
  -10   -3   11     -0.02      0.00
   -9   -3   11      0.03      0.00
   -8   -3   11     -0.19      0.00
   -7   -3   11      1.54      0.00
   -6   -3   11      2.43      0.00
   -5   -3   11      1.61      0.00
   -4   -3   11      4.23      0.00
   -3   -3   11      4.54      0.00
   -2   -3   11     -2.79      0.00
   -1   -3   11     -6.13      0.00
    0   -3   11     -2.23      0.00
    1   -3   11     -0.41      0.00
    2   -3   11      0.13      0.00
    3   -3   11      0.76      0.00
    4   -3   11     -1.82      0.00
    5   -3   11     -3.09      0.00
    6   -3   11     -1.09      0.00
    7   -3   11     -0.12      0.00
    8   -3   11      0.54      0.00
    9   -3   11      0.98      0.00
   10   -3   11     -0.08      0.00
   11   -3   11     -0.02      0.00
  -12   -2   11      0.25      0.00
  -11   -2   11      0.30      0.00
  -10   -2   11     -0.08      0.00
   -9   -2   11      0.35      0.00
   -8   -2   11      0.23      0.00
   -7   -2   11      0.59      0.00
   -6   -2   11      2.63      0.00
   -5   -2   11      1.75      0.00
   -4   -2   11      0.84      0.00
   -3   -2   11      4.12      0.00
   -2   -2   11      1.84      0.00
   -1   -2   11     -5.87      0.00
    0   -2   11     -5.62      0.00
    1   -2   11     -0.89      0.00
    2   -2   11     -0.10      0.00
    3   -2   11      0.36      0.00
    4   -2   11     -0.22      0.00
    5   -2   11     -2.85      0.00
    6   -2   11     -2.21      0.00
    7   -2   11     -0.09      0.00
    8   -2   11      0.34      0.00
    9   -2   11      1.00      0.00
   11   -2   11     -0.59      0.00
   12   -2   11      0.19      0.00
  -11   -1   11      0.19      0.00
  -10   -1   11     -0.10      0.00
   -9   -1   11     -0.08      0.00
   -8   -1   11      0.62      0.00
   -7   -1   11      0.35      0.00
   -6   -1   11      1.69      0.00
   -5   -1   11      3.01      0.00
   -4   -1   11     -0.11      0.00
   -3   -1   11     -0.32      0.00
   -2   -1   11      3.11      0.00
   -1   -1   11     -1.10      0.00
    0   -1   11     -6.63      0.00
    1   -1   11     -3.19      0.00
    2   -1   11      0.29      0.00
    3   -1   11     -0.23      0.00
    4   -1   11     -0.01      0.00
    5   -1   11     -1.35      0.00
    6   -1   11     -2.75      0.00
    7   -1   11     -0.80      0.00
    8   -1   11      0.45      0.00
    9   -1   11      0.61      0.00
   10   -1   11      1.02      0.00
   11   -1   11     -0.22      0.00
   12   -1   11     -0.66      0.00
  -12    0   11      0.35      0.00
  -11    0   11     -0.06      0.00
  -10    0   11     -0.16      0.00
   -8    0   11     -0.05      0.00
   -7    0   11      0.61      0.00
   -6    0   11      0.60      0.00
   -5    0   11      2.80      0.00
   -4    0   11      1.98      0.00
   -3    0   11     -2.94      0.00
   -2    0   11     -1.27      0.00
   -1    0   11      2.20      0.00
    0    0   11     -2.46      0.00
    1    0   11     -4.72      0.00
    2    0   11     -0.44      0.00
    3    0   11      0.36      0.00
    4    0   11     -0.76      0.00
    5    0   11     -0.55      0.00
    6    0   11     -1.91      0.00
    7    0   11     -1.77      0.00
    8    0   11      0.18      0.00
    9    0   11      0.41      0.00
   10    0   11      0.77      0.00
   11    0   11      0.70      0.00
   12    0   11     -0.74      0.00
  -11    1   11      0.13      0.00
  -10    1   11     -0.25      0.00
   -9    1   11     -0.80      0.00
   -8    1   11     -1.27      0.00
   -7    1   11      0.04      0.00
   -6    1   11      0.40      0.00
   -5    1   11      1.09      0.00
   -4    1   11      3.24      0.00
   -3    1   11     -0.57      0.00
   -2    1   11     -5.35      0.00
    1    1   11     -1.97      0.00
    2    1   11     -1.82      0.00
    3    1   11      0.97      0.00
    4    1   11     -0.46      0.00
    5    1   11     -1.13      0.00
    6    1   11     -0.94      0.00
    7    1   11     -1.83      0.00
    8    1   11     -0.71      0.00
    9    1   11      0.37      0.00
   10    1   11      0.24      0.00
   11    1   11      0.89      0.00
   12    1   11      0.16      0.00
  -11    2   11      0.59      0.00
  -10    2   11     -0.10      0.00
   -9    2   11     -0.43      0.00
   -8    2   11     -1.59      0.00
   -7    2   11     -1.48      0.00
   -6    2   11      0.20      0.00
   -5    2   11      0.14      0.00
   -4    2   11      1.75      0.00
   -3    2   11      2.72      0.00
   -2    2   11     -3.44      0.00
   -1    2   11     -5.54      0.00
    0    2   11      1.59      0.00
    1    2   11      3.00      0.00
    2    2   11     -0.81      0.00
    3    2   11      0.33      0.00
    4    2   11      0.82      0.00
    5    2   11     -1.35      0.00
    6    2   11     -1.23      0.00
    7    2   11     -1.24      0.00
    8    2   11     -1.38      0.00
    9    2   11     -0.01      0.00
   10    2   11      0.14      0.00
   11    2   11      0.23      0.00
   13    2   11     -0.41      0.00
  -10    3   11      0.29      0.00
   -9    3   11     -0.12      0.00
   -8    3   11     -0.72      0.00
   -7    3   11     -2.20      0.00
   -6    3   11     -1.05      0.00
   -5    3   11      0.36      0.00
   -4    3   11      0.18      0.00
   -3    3   11      2.67      0.00
   -2    3   11      1.58      0.00
   -1    3   11     -5.08      0.00
    0    3   11     -3.14      0.00
    1    3   11      4.28      0.00
    2    3   11      3.09      0.00
    3    3   11      0.11      0.00
    4    3   11      1.14      0.00
    5    3   11     -0.27      0.00
    6    3   11     -1.92      0.00
    7    3   11     -1.24      0.00
    8    3   11     -1.33      0.00
    9    3   11     -0.70      0.00
   10    3   11      0.26      0.00
   11    3   11     -0.16      0.00
   12    3   11      0.22      0.00
   13    3   11      0.23      0.00
  -11    4   11      0.08      0.00
  -10    4   11      0.61      0.00
   -9    4   11      0.00      0.00
   -8    4   11      0.05      0.00
   -7    4   11     -1.18      0.00
   -6    4   11     -2.21      0.00
   -5    4   11     -0.05      0.00
   -4    4   11      0.61      0.00
   -3    4   11      0.97      0.00
   -2    4   11      3.61      0.00
   -1    4   11      0.13      0.00
    0    4   11     -4.88      0.00
    1    4   11      0.53      0.00
    2    4   11      5.73      0.00
    3    4   11      2.43      0.00
    4    4   11      0.59      0.00
    5    4   11      0.64      0.00
    6    4   11     -1.62      0.00
    7    4   11     -1.98      0.00
    8    4   11     -1.10      0.00
    9    4   11     -1.06      0.00
   10    4   11     -0.07      0.00
   11    4   11      0.14      0.00
   12    4   11     -0.34      0.00
  -10    5   11      0.61      0.00
   -9    5   11      0.26      0.00
   -8    5   11     -0.06      0.00
   -7    5   11      0.10      0.00
   -6    5   11     -1.64      0.00
   -5    5   11     -1.31      0.00
   -4    5   11      1.24      0.00
   -3    5   11      1.02      0.00
   -2    5   11      2.23      0.00
   -1    5   11      3.74      0.00
    0    5   11     -1.38      0.00
    1    5   11     -3.10      0.00
    2    5   11      3.74      0.00
    3    5   11      5.42      0.00
    4    5   11      1.42      0.00
    5    5   11      0.40      0.00
    6    5   11     -0.75      0.00
    7    5   11     -2.41      0.00
    8    5   11     -1.41      0.00
    9    5   11     -0.81      0.00
   10    5   11     -0.65      0.00
   11    5   11      0.22      0.00
   13    5   11     -0.27      0.00
  -10    6   11      0.44      0.00
   -9    6   11      0.75      0.00
   -8    6   11     -0.21      0.00
   -7    6   11      0.10      0.00
   -6    6   11     -0.17      0.00
   -5    6   11     -1.64      0.00
   -4    6   11      0.32      0.00
   -3    6   11      2.12      0.00
   -2    6   11      1.24      0.00
   -1    6   11      3.01      0.00
    0    6   11      2.64      0.00
    1    6   11     -2.30      0.00
    2    6   11     -0.52      0.00
    3    6   11      5.19      0.00
    4    6   11      3.70      0.00
    5    6   11      0.35      0.00
    6    6   11     -0.42      0.00
    7    6   11     -2.01      0.00
    8    6   11     -2.12      0.00
    9    6   11     -0.63      0.00
   10    6   11     -0.63      0.00
   11    6   11     -0.30      0.00
   12    6   11      0.29      0.00
   13    6   11     -0.15      0.00
   -9    7   11      1.03      0.00
   -8    7   11      0.37      0.00
   -7    7   11     -0.45      0.00
   -6    7   11      0.30      0.00
   -5    7   11     -0.56      0.00
   -4    7   11     -0.89      0.00
   -3    7   11      1.78      0.00
   -2    7   11      1.85      0.00
   -1    7   11      0.96      0.00
    0    7   11      2.88      0.00
    1    7   11      0.99      0.00
    2    7   11     -2.17      0.00
    3    7   11      1.56      0.00
    4    7   11      4.45      0.00
    5    7   11      1.45      0.00
    6    7   11     -0.52      0.00
    7    7   11     -1.29      0.00
    8    7   11     -2.35      0.00
    9    7   11     -1.19      0.00
   10    7   11     -0.19      0.00
   11    7   11     -0.52      0.00
   12    7   11      0.08      0.00
   -9    8   11      0.80      0.00
   -8    8   11      1.06      0.00
   -7    8   11     -0.21      0.00
   -6    8   11     -0.27      0.00
   -5    8   11      0.35      0.00
   -4    8   11     -0.72      0.00
   -3    8   11      0.22      0.00
   -2    8   11      2.11      0.00
   -1    8   11      0.58      0.00
    0    8   11      0.57      0.00
    1    8   11      2.20      0.00
    2    8   11     -0.40      0.00
    3    8   11     -1.44      0.00
    4    8   11      2.18      0.00
    5    8   11      2.39      0.00
    6    8   11     -0.24      0.00
    7    8   11     -0.94      0.00
    8    8   11     -1.74      0.00
    9    8   11     -1.90      0.00
   10    8   11     -0.35      0.00
   11    8   11     -0.04      0.00
   12    8   11     -0.20      0.00
   -8    9   11      1.02      0.00
   -6    9   11     -0.53      0.00
   -5    9   11      0.15      0.00
   -4    9   11      0.25      0.00
   -3    9   11     -0.47      0.00
   -2    9   11      1.07      0.00
   -1    9   11      1.28      0.00
    0    9   11     -0.69      0.00
    1    9   11      0.44      0.00
    2    9   11      1.25      0.00
    3    9   11     -1.25      0.00
    4    9   11     -0.70      0.00
    5    9   11      1.67      0.00
    6    9   11      0.48      0.00
    7    9   11     -0.94      0.00
    8    9   11     -1.04      0.00
    9    9   11     -1.70      0.00
   10    9   11     -1.06      0.00
   11    9   11      0.22      0.00
   12    9   11      0.10      0.00
   -8   10   11      0.50      0.00
   -7   10   11      0.76      0.00
   -6   10   11     -0.13      0.00
   -5   10   11     -0.43      0.00
   -4   10   11      0.55      0.00
   -3   10   11      0.20      0.00
   -2   10   11      0.13      0.00
   -1   10   11      1.32      0.00
    0   10   11      0.01      0.00
    1   10   11     -1.34      0.00
    2   10   11      0.42      0.00
    3   10   11      0.31      0.00
    4   10   11     -1.36      0.00
    5   10   11      0.00      0.00
    6   10   11      0.90      0.00
    7   10   11     -0.58      0.00
    8   10   11     -0.95      0.00
    9   10   11     -0.90      0.00
   10   10   11     -1.14      0.00
   11   10   11     -0.15      0.00
   12   10   11      0.50      0.00
   -7   11   11      0.38      0.00
   -6   11   11      0.22      0.00
   -5   11   11     -0.55      0.00
   -4   11   11     -0.03      0.00
   -3   11   11      0.82      0.00
   -2   11   11      0.36      0.00
   -1   11   11      0.73      0.00
    0   11   11      0.89      0.00
    1   11   11     -1.18      0.00
    2   11   11     -1.39      0.00
    3   11   11      0.46      0.00
    4   11   11     -0.09      0.00
    5   11   11     -0.73      0.00
    6   11   11      0.54      0.00
    7   11   11      0.24      0.00
    8   11   11     -0.88      0.00
    9   11   11     -0.56      0.00
   10   11   11     -0.41      0.00
   12   11   11      0.40      0.00
   -6   12   11      0.14      0.00
   -5   12   11     -0.25      0.00
   -4   12   11     -0.54      0.00
   -3   12   11      0.46      0.00
   -2   12   11      0.94      0.00
   -1   12   11      0.53      0.00
    0   12   11      0.79      0.00
    1   12   11     -0.15      0.00
    2   12   11     -1.92      0.00
    3   12   11     -0.84      0.00
    4   12   11      0.80      0.00
    5   12   11      0.08      0.00
    6   12   11     -0.02      0.00
    7   12   11      0.62      0.00
    8   12   11     -0.20      0.00
    9   12   11     -0.58      0.00
   10   12   11      0.09      0.00
   -5   13   11     -0.06      0.00
   -4   13   11     -0.42      0.00
   -3   13   11     -0.20      0.00
   -2   13   11      0.76      0.00
   -1   13   11      0.76      0.00
    0   13   11      0.37      0.00
    2   13   11     -1.17      0.00
    3   13   11     -1.76      0.00
    4   13   11      0.22      0.00
    5   13   11      1.15      0.00
    6   13   11      0.17      0.00
    7   13   11      0.22      0.00
    8   13   11      0.41      0.00
    9   13   11     -0.21      0.00
   10   13   11      0.02      0.00
   -4   14   11     -0.09      0.00
   -3   14   11     -0.27      0.00
   -2   14   11      0.12      0.00
   -1   14   11      0.61      0.00
    0   14   11      0.24      0.00
    1   14   11     -0.05      0.00
    2   14   11     -0.45      0.00
    3   14   11     -1.45      0.00
    4   14   11     -0.82      0.00
    5   14   11      1.03      0.00
    6   14   11      0.90      0.00
    7   14   11     -0.07      0.00
    8   14   11      0.19      0.00
    9   14   11      0.28      0.00
   10   14   11      0.01      0.00
   -2   15   11     -0.08      0.00
   -1   15   11      0.13      0.00
    0   15   11      0.17      0.00
    1   15   11     -0.18      0.00
    2   15   11     -0.24      0.00
    3   15   11     -0.59      0.00
    4   15   11     -0.99      0.00
    5   15   11      0.04      0.00
    6   15   11      1.00      0.00
    7   15   11      0.29      0.00
    8   15   11     -0.21      0.00
    9   15   11      0.22      0.00
   -1   16   11     -0.05      0.00
    0   16   11     -0.03      0.00
    1   16   11     -0.11      0.00
    2   16   11     -0.17      0.00
    3   16   11     -0.05      0.00
    4   16   11     -0.33      0.00
    5   16   11     -0.45      0.00
    6   16   11      0.28      0.00
    7   16   11      0.53      0.00
    3   17   11      0.09      0.00
    4   17   11      0.21      0.00
   -5  -14   12     -0.40      0.00
   -4  -14   12     -0.23      0.00
   -3  -14   12     -0.57      0.00
   -2  -14   12     -0.07      0.00
   -1  -14   12      0.53      0.00
    0  -14   12      0.12      0.00
    1  -14   12     -0.28      0.00
   -7  -13   12      0.17      0.00
   -6  -13   12     -0.62      0.00
   -5  -13   12     -1.15      0.00
   -4  -13   12     -0.40      0.00
   -3  -13   12     -0.18      0.00
   -2  -13   12     -0.39      0.00
   -1  -13   12      0.22      0.00
    0  -13   12      0.34      0.00
    1  -13   12     -0.26      0.00
    2  -13   12     -0.39      0.00
    3  -13   12     -0.37      0.00
   -8  -12   12      0.16      0.00
   -7  -12   12      0.39      0.00
   -6  -12   12      0.24      0.00
   -5  -12   12     -1.09      0.00
   -4  -12   12     -1.19      0.00
   -3  -12   12      0.00      0.00
   -2  -12   12      0.11      0.00
   -1  -12   12      0.02      0.00
    0  -12   12      0.40      0.00
    1  -12   12     -0.01      0.00
    2  -12   12     -0.47      0.00
    3  -12   12     -0.37      0.00
    4  -12   12     -0.39      0.00
   -9  -11   12      0.40      0.00
   -8  -11   12      0.65      0.00
   -7  -11   12      0.39      0.00
   -6  -11   12      0.75      0.00
   -5  -11   12      0.12      0.00
   -4  -11   12     -1.28      0.00
   -3  -11   12     -0.66      0.00
   -2  -11   12      0.57      0.00
   -1  -11   12      0.44      0.00
    0  -11   12      0.46      0.00
    1  -11   12      0.41      0.00
    2  -11   12     -0.36      0.00
    3  -11   12     -0.57      0.00
    4  -11   12     -0.46      0.00
    5  -11   12     -0.42      0.00
    6  -11   12      0.12      0.00
  -10  -10   12     -0.29      0.00
   -9  -10   12      0.05      0.00
   -8  -10   12      1.02      0.00
   -7  -10   12      0.90      0.00
   -6  -10   12      0.59      0.00
   -5  -10   12      0.92      0.00
   -4  -10   12     -0.09      0.00
   -3  -10   12     -1.05      0.00
   -2  -10   12      0.12      0.00
   -1  -10   12      0.94      0.00
    0  -10   12      0.68      0.00
    1  -10   12      0.71      0.00
    2  -10   12      0.12      0.00
    3  -10   12     -0.73      0.00
    4  -10   12     -0.71      0.00
    5  -10   12     -0.66      0.00
    6  -10   12     -0.31      0.00
    7  -10   12      0.31      0.00
  -10   -9   12     -0.14      0.00
   -9   -9   12     -0.17      0.00
   -8   -9   12      0.76      0.00
   -7   -9   12      1.80      0.00
   -6   -9   12      1.05      0.00
   -5   -9   12      0.59      0.00
   -4   -9   12      0.77      0.00
   -3   -9   12     -0.33      0.00
   -2   -9   12     -0.56      0.00
   -1   -9   12      0.76      0.00
    0   -9   12      0.97      0.00
    1   -9   12      0.62      0.00
    2   -9   12      0.45      0.00
    3   -9   12     -0.48      0.00
    4   -9   12     -1.00      0.00
    5   -9   12     -0.81      0.00
    6   -9   12     -0.72      0.00
    7   -9   12     -0.07      0.00
    8   -9   12      0.30      0.00
  -11   -8   12     -0.76      0.00
  -10   -8   12     -0.37      0.00
   -9   -8   12     -0.01      0.00
   -8   -8   12      0.26      0.00
   -7   -8   12      2.02      0.00
   -6   -8   12      2.60      0.00
   -5   -8   12      0.79      0.00
   -4   -8   12      0.22      0.00
   -3   -8   12      0.35      0.00
   -2   -8   12     -0.51      0.00
   -1   -8   12      0.02      0.00
    0   -8   12      1.06      0.00
    1   -8   12      0.51      0.00
    2   -8   12      0.05      0.00
    3   -8   12     -0.25      0.00
    4   -8   12     -0.98      0.00
    5   -8   12     -0.93      0.00
    6   -8   12     -0.72      0.00
    7   -8   12     -0.60      0.00
    8   -8   12      0.12      0.00
  -11   -7   12     -0.73      0.00
  -10   -7   12     -0.89      0.00
   -9   -7   12     -0.03      0.00
   -8   -7   12      0.28      0.00
   -7   -7   12      1.36      0.00
   -6   -7   12      3.67      0.00
   -5   -7   12      2.71      0.00
   -4   -7   12     -0.20      0.00
   -3   -7   12     -0.37      0.00
   -2   -7   12     -0.13      0.00
   -1   -7   12     -0.51      0.00
    0   -7   12      0.59      0.00
    1   -7   12      0.82      0.00
    2   -7   12     -0.47      0.00
    3   -7   12     -0.79      0.00
    4   -7   12     -0.86      0.00
    5   -7   12     -1.00      0.00
    6   -7   12     -0.52      0.00
    7   -7   12     -0.52      0.00
    8   -7   12     -0.38      0.00
    9   -7   12      0.21      0.00
  -11   -6   12     -0.44      0.00
  -10   -6   12     -1.04      0.00
   -9   -6   12     -0.54      0.00
   -8   -6   12      0.58      0.00
   -7   -6   12      0.89      0.00
   -6   -6   12      2.99      0.00
   -5   -6   12      4.72      0.00
   -4   -6   12      1.50      0.00
   -3   -6   12     -1.55      0.00
   -2   -6   12     -0.80      0.00
   -1   -6   12     -0.51      0.00
    0   -6   12     -0.25      0.00
    1   -6   12      0.97      0.00
    2   -6   12     -0.01      0.00
    3   -6   12     -1.57      0.00
    4   -6   12     -1.31      0.00
    5   -6   12     -1.00      0.00
    6   -6   12     -0.57      0.00
    7   -6   12     -0.01      0.00
    8   -6   12     -0.30      0.00
    9   -6   12     -0.09      0.00
   10   -6   12      0.29      0.00
  -11   -5   12     -0.25      0.00
  -10   -5   12     -0.62      0.00
   -9   -5   12     -0.97      0.00
   -8   -5   12      0.35      0.00
   -7   -5   12      1.15      0.00
   -6   -5   12      1.58      0.00
   -5   -5   12      4.43      0.00
   -4   -5   12      4.34      0.00
   -3   -5   12     -0.74      0.00
   -2   -5   12     -2.61      0.00
   -1   -5   12     -0.99      0.00
    0   -5   12     -0.68      0.00
    1   -5   12      0.30      0.00
    2   -5   12      0.96      0.00
    3   -5   12     -1.18      0.00
    4   -5   12     -2.18      0.00
    5   -5   12     -1.26      0.00
    6   -5   12     -0.74      0.00
    7   -5   12      0.09      0.00
    8   -5   12      0.40      0.00
    9   -5   12     -0.14      0.00
   10   -5   12      0.23      0.00
  -11   -4   12     -0.07      0.00
  -10   -4   12     -0.14      0.00
   -9   -4   12     -0.68      0.00
   -8   -4   12     -0.31      0.00
   -7   -4   12      1.32      0.00
   -6   -4   12      1.16      0.00
   -5   -4   12      2.10      0.00
   -4   -4   12      5.09      0.00
   -3   -4   12      2.46      0.00
   -2   -4   12     -3.15      0.00
   -1   -4   12     -3.00      0.00
    0   -4   12     -0.94      0.00
    1   -4   12     -0.41      0.00
    2   -4   12      1.01      0.00
    3   -4   12      0.36      0.00
    4   -4   12     -2.22      0.00
    5   -4   12     -2.04      0.00
    6   -4   12     -0.83      0.00
    7   -4   12     -0.22      0.00
    8   -4   12      0.76      0.00
    9   -4   12      0.48      0.00
   11   -4   12      0.46      0.00
  -12   -3   12      0.47      0.00
  -11   -3   12      0.26      0.00
  -10   -3   12      0.06      0.00
   -9   -3   12     -0.01      0.00
   -8   -3   12     -0.53      0.00
   -7   -3   12      0.69      0.00
   -6   -3   12      1.70      0.00
   -5   -3   12      0.49      0.00
   -4   -3   12      2.42      0.00
   -3   -3   12      4.59      0.00
   -2   -3   12     -0.44      0.00
   -1   -3   12     -4.78      0.00
    0   -3   12     -2.45      0.00
    1   -3   12     -0.46      0.00
    2   -3   12      0.32      0.00
    3   -3   12      1.29      0.00
    4   -3   12     -0.79      0.00
    5   -3   12     -2.62      0.00
    6   -3   12     -1.25      0.00
    7   -3   12     -0.25      0.00
    8   -3   12      0.45      0.00
    9   -3   12      1.07      0.00
   10   -3   12      0.06      0.00
   11   -3   12     -0.13      0.00
  -12   -2   12      0.38      0.00
  -11   -2   12      0.48      0.00
  -10   -2   12      0.07      0.00
   -9   -2   12      0.19      0.00
   -8   -2   12     -0.08      0.00
   -7   -2   12     -0.17      0.00
   -6   -2   12      1.68      0.00
   -5   -2   12      1.18      0.00
   -4   -2   12     -0.58      0.00
   -3   -2   12      2.40      0.00
   -2   -2   12      2.91      0.00
   -1   -2   12     -3.09      0.00
    0   -2   12     -4.54      0.00
    1   -2   12     -0.89      0.00
    2   -2   12      0.29      0.00
    3   -2   12      0.89      0.00
    4   -2   12      0.72      0.00
    5   -2   12     -1.89      0.00
    6   -2   12     -2.07      0.00
    7   -2   12     -0.28      0.00
    8   -2   12      0.21      0.00
    9   -2   12      0.92      0.00
   10   -2   12      0.72      0.00
   11   -2   12     -0.55      0.00
  -11   -1   12      0.36      0.00
  -10   -1   12      0.03      0.00
   -9   -1   12     -0.28      0.00
   -8   -1   12      0.09      0.00
   -7   -1   12     -0.36      0.00
   -6   -1   12      0.55      0.00
   -5   -1   12      2.34      0.00
   -4   -1   12     -0.32      0.00
   -3   -1   12     -1.85      0.00
   -2   -1   12      1.98      0.00
   -1   -1   12      1.00      0.00
    0   -1   12     -3.81      0.00
    1   -1   12     -2.25      0.00
    2   -1   12      0.80      0.00
    3   -1   12      0.60      0.00
    4   -1   12      0.80      0.00
    5   -1   12     -0.34      0.00
    6   -1   12     -2.18      0.00
    7   -1   12     -0.95      0.00
    8   -1   12      0.24      0.00
    9   -1   12      0.37      0.00
   10   -1   12      0.98      0.00
   11   -1   12     -0.01      0.00
   12   -1   12     -0.80      0.00
  -11    0   12      0.28      0.00
  -10    0   12     -0.05      0.00
   -9    0   12     -0.80      0.00
   -8    0   12     -0.70      0.00
   -7    0   12     -0.23      0.00
   -6    0   12     -0.45      0.00
   -5    0   12      1.64      0.00
   -4    0   12      2.11      0.00
   -3    0   12     -2.63      0.00
   -2    0   12     -2.66      0.00
   -1    0   12      1.99      0.00
    1    0   12     -2.17      0.00
    2    0   12      0.59      0.00
    3    0   12      1.43      0.00
    4    0   12      0.24      0.00
    5    0   12      0.25      0.00
    6    0   12     -1.15      0.00
    7    0   12     -1.67      0.00
    8    0   12     -0.12      0.00
    9    0   12      0.10      0.00
   10    0   12      0.43      0.00
   11    0   12      0.76      0.00
   12    0   12     -0.61      0.00
  -11    1   12      0.53      0.00
  -10    1   12     -0.04      0.00
   -9    1   12     -0.77      0.00
   -8    1   12     -1.69      0.00
   -7    1   12     -0.92      0.00
   -6    1   12     -0.52      0.00
   -5    1   12     -0.10      0.00
   -4    1   12      2.65      0.00
   -3    1   12      0.73      0.00
   -2    1   12     -4.66      0.00
   -1    1   12     -1.83      0.00
    1    1   12      1.11      0.00
    2    1   12      0.29      0.00
    3    1   12      2.17      0.00
    4    1   12      0.80      0.00
    5    1   12     -0.33      0.00
    6    1   12     -0.36      0.00
    7    1   12     -1.48      0.00
    8    1   12     -0.93      0.00
    9    1   12      0.03      0.00
   10    1   12     -0.17      0.00
   11    1   12      0.60      0.00
   12    1   12      0.36      0.00
  -11    2   12      0.71      0.00
  -10    2   12      0.15      0.00
   -9    2   12     -0.33      0.00
   -8    2   12     -1.59      0.00
   -7    2   12     -2.13      0.00
   -6    2   12     -0.74      0.00
   -5    2   12     -0.65      0.00
   -4    2   12      0.76      0.00
   -3    2   12      3.24      0.00
   -2    2   12     -1.07      0.00
   -1    2   12     -4.87      0.00
    0    2   12      0.92      0.00
    1    2   12      4.68      0.00
    2    2   12      2.01      0.00
    3    2   12      1.90      0.00
    4    2   12      2.02      0.00
    5    2   12     -0.33      0.00
    6    2   12     -0.78      0.00
    7    2   12     -0.92      0.00
    8    2   12     -1.39      0.00
    9    2   12     -0.33      0.00
   10    2   12     -0.15      0.00
   11    2   12     -0.16      0.00
  -11    3   12      0.34      0.00
  -10    3   12      0.38      0.00
   -9    3   12     -0.05      0.00
   -8    3   12     -0.55      0.00
   -7    3   12     -2.21      0.00
   -6    3   12     -1.81      0.00
   -5    3   12     -0.27      0.00
   -4    3   12     -0.37      0.00
   -3    3   12      2.23      0.00
   -2    3   12      3.42      0.00
   -1    3   12     -2.31      0.00
    0    3   12     -2.91      0.00
    1    3   12      4.13      0.00
    2    3   12      5.17      0.00
    3    3   12      2.20      0.00
    4    3   12      2.20      0.00
    5    3   12      0.75      0.00
    6    3   12     -1.34      0.00
    7    3   12     -1.09      0.00
    8    3   12     -1.23      0.00
    9    3   12     -0.90      0.00
   10    3   12      0.06      0.00
   11    3   12     -0.31      0.00
   12    3   12      0.02      0.00
   13    3   12      0.40      0.00
  -10    4   12      0.44      0.00
   -9    4   12     -0.01      0.00
   -8    4   12      0.05      0.00
   -7    4   12     -0.85      0.00
   -6    4   12     -2.36      0.00
   -5    4   12     -0.75      0.00
   -4    4   12      0.37      0.00
   -3    4   12      0.64      0.00
   -2    4   12      4.00      0.00
   -1    4   12      2.90      0.00
    0    4   12     -2.69      0.00
    1    4   12      0.10      0.00
    2    4   12      5.99      0.00
    3    4   12      4.29      0.00
    4    4   12      1.82      0.00
    5    4   12      1.39      0.00
    6    4   12     -0.91      0.00
    7    4   12     -1.83      0.00
    8    4   12     -1.10      0.00
    9    4   12     -1.11      0.00
   10    4   12     -0.26      0.00
   11    4   12      0.15      0.00
   12    4   12     -0.38      0.00
   13    4   12      0.13      0.00
  -10    5   12      0.34      0.00
   -9    5   12      0.24      0.00
   -8    5   12     -0.18      0.00
   -7    5   12      0.20      0.00
   -6    5   12     -1.30      0.00
   -5    5   12     -1.74      0.00
   -4    5   12      0.75      0.00
   -3    5   12      1.10      0.00
   -2    5   12      2.11      0.00
   -1    5   12      4.92      0.00
    0    5   12      1.39      0.00
    1    5   12     -2.27      0.00
    2    5   12      2.75      0.00
    3    5   12      5.89      0.00
    4    5   12      2.70      0.00
    5    5   12      1.05      0.00
    6    5   12     -0.14      0.00
    7    5   12     -2.10      0.00
    8    5   12     -1.56      0.00
    9    5   12     -0.85      0.00
   10    5   12     -0.78      0.00
   11    5   12      0.11      0.00
   12    5   12     -0.01      0.00
   13    5   12     -0.29      0.00
  -10    6   12      0.21      0.00
   -9    6   12      0.74      0.00
   -8    6   12     -0.13      0.00
   -7    6   12     -0.03      0.00
   -6    6   12      0.09      0.00
   -5    6   12     -1.52      0.00
   -4    6   12     -0.28      0.00
   -3    6   12      2.01      0.00
   -2    6   12      1.41      0.00
   -1    6   12      3.02      0.00
    0    6   12      4.17      0.00
    1    6   12     -0.48      0.00
    2    6   12     -1.14      0.00
    3    6   12      4.09      0.00
    4    6   12      4.21      0.00
    5    6   12      1.05      0.00
    6    6   12      0.00      0.00
    7    6   12     -1.61      0.00
    8    6   12     -2.26      0.00
    9    6   12     -0.89      0.00
   10    6   12     -0.71      0.00
   11    6   12     -0.51      0.00
   12    6   12      0.23      0.00
   13    6   12     -0.09      0.00
   -9    7   12      0.93      0.00
   -8    7   12      0.66      0.00
   -7    7   12     -0.36      0.00
   -5    7   12     -0.22      0.00
   -4    7   12     -1.05      0.00
   -3    7   12      1.34      0.00
   -2    7   12      2.11      0.00
   -1    7   12      0.97      0.00
    0    7   12      2.92      0.00
    1    7   12      2.31      0.00
    2    7   12     -1.66      0.00
    3    7   12      0.16      0.00
    4    7   12      3.70      0.00
    5    7   12      1.89      0.00
    6    7   12     -0.20      0.00
    7    7   12     -1.00      0.00
    8    7   12     -2.34      0.00
    9    7   12     -1.65      0.00
   10    7   12     -0.44      0.00
   11    7   12     -0.68      0.00
   12    7   12     -0.20      0.00
   13    7   12      0.28      0.00
   -9    8   12      0.63      0.00
   -8    8   12      1.24      0.00
   -7    8   12      0.23      0.00
   -5    8   12      0.54      0.00
   -3    8   12     -0.04      0.00
   -2    8   12      2.08      0.00
   -1    8   12      0.95      0.00
    0    8   12      0.24      0.00
    1    8   12      2.23      0.00
    2    8   12      0.43      0.00
    3    8   12     -1.88      0.00
    4    8   12      0.87      0.00
    5    8   12      2.14      0.00
    6    8   12      0.02      0.00
    7    8   12     -0.85      0.00
    8    8   12     -1.66      0.00
    9    8   12     -2.26      0.00
   10    8   12     -0.88      0.00
   11    8   12     -0.23      0.00
   12    8   12     -0.43      0.00
   -8    9   12      0.98      0.00
   -7    9   12      0.96      0.00
   -6    9   12     -0.14      0.00
   -4    9   12      0.64      0.00
   -3    9   12     -0.24      0.00
   -2    9   12      0.93      0.00
   -1    9   12      1.64      0.00
    0    9   12     -0.52      0.00
    1    9   12     -0.12      0.00
    2    9   12      1.35      0.00
    3    9   12     -0.87      0.00
    4    9   12     -1.44      0.00
    5    9   12      0.94      0.00
    6    9   12      0.56      0.00
    7    9   12     -0.89      0.00
    8    9   12     -1.10      0.00
    9    9   12     -1.86      0.00
   10    9   12     -1.59      0.00
   11    9   12     -0.14      0.00
   -7   10   12      0.92      0.00
   -5   10   12     -0.19      0.00
   -4   10   12      0.72      0.00
   -3   10   12      0.60      0.00
   -2   10   12      0.20      0.00
   -1   10   12      1.41      0.00
    0   10   12      0.52      0.00
    1   10   12     -1.48      0.00
    2   10   12     -0.15      0.00
    3   10   12      0.49      0.00
    4   10   12     -1.30      0.00
    5   10   12     -0.59      0.00
    6   10   12      0.72      0.00
    7   10   12     -0.45      0.00
    8   10   12     -1.08      0.00
    9   10   12     -1.04      0.00
   10   10   12     -1.41      0.00
   11   10   12     -0.55      0.00
   12   10   12      0.42      0.00
   -7   11   12      0.41      0.00
   -6   11   12      0.51      0.00
   -4   11   12      0.02      0.00
   -3   11   12      0.96      0.00
   -2   11   12      0.55      0.00
   -1   11   12      0.67      0.00
    0   11   12      1.18      0.00
    1   11   12     -0.78      0.00
    2   11   12     -1.82      0.00
    3   11   12     -0.01      0.00
    4   11   12      0.07      0.00
    6   11   12      0.24      0.00
    7   11   12      0.32      0.00
    8   11   12     -0.88      0.00
    9   11   12     -0.78      0.00
   10   11   12     -0.54      0.00
   11   11   12     -0.51      0.00
   -6   12   12      0.24      0.00
   -5   12   12      0.02      0.00
   -4   12   12     -0.43      0.00
   -3   12   12      0.33      0.00
   -1   12   12      0.46      0.00
    0   12   12      0.75      0.00
    1   12   12      0.24      0.00
    2   12   12     -1.85      0.00
    3   12   12     -1.51      0.00
    4   12   12      0.43      0.00
    5   12   12      0.17      0.00
    6   12   12     -0.17      0.00
    7   12   12      0.51      0.00
    8   12   12     -0.13      0.00
    9   12   12     -0.73      0.00
   10   12   12     -0.09      0.00
   11   12   12      0.13      0.00
   -5   13   12      0.04      0.00
   -4   13   12     -0.27      0.00
   -3   13   12     -0.31      0.00
   -2   13   12      0.48      0.00
   -1   13   12      0.55      0.00
    0   13   12      0.17      0.00
    1   13   12      0.27      0.00
    2   13   12     -0.88      0.00
    3   13   12     -2.09      0.00
    4   13   12     -0.54      0.00
    5   13   12      0.92      0.00
    6   13   12      0.23      0.00
    7   13   12      0.06      0.00
    8   13   12      0.33      0.00
    9   13   12     -0.26      0.00
   10   13   12     -0.17      0.00
   -4   14   12     -0.05      0.00
   -2   14   12     -0.11      0.00
   -1   14   12      0.29      0.00
    0   14   12     -0.03      0.00
    1   14   12     -0.19      0.00
    2   14   12     -0.27      0.00
    3   14   12     -1.36      0.00
    4   14   12     -1.39      0.00
    5   14   12      0.43      0.00
    6   14   12      0.87      0.00
    7   14   12     -0.04      0.00
    8   14   12      0.04      0.00
    9   14   12      0.19      0.00
   10   14   12     -0.09      0.00
   -2   15   12     -0.15      0.00
   -1   15   12     -0.09      0.00
    0   15   12     -0.10      0.00
    1   15   12     -0.38      0.00
    2   15   12     -0.22      0.00
    3   15   12     -0.35      0.00
    4   15   12     -1.03      0.00
    5   15   12     -0.46      0.00
    6   15   12      0.71      0.00
    7   15   12      0.38      0.00
    8   15   12     -0.20      0.00
    9   15   12      0.11      0.00
    0   16   12     -0.17      0.00
    1   16   12     -0.26      0.00
    2   16   12     -0.22      0.00
    3   16   12      0.12      0.00
    4   16   12     -0.06      0.00
    5   16   12     -0.48      0.00
    6   16   12      0.00      0.00
    7   16   12      0.47      0.00
   -4  -14   13     -0.27      0.00
   -3  -14   13     -0.54      0.00
   -2  -14   13     -0.31      0.00
   -1  -14   13      0.31      0.00
    0  -14   13      0.13      0.00
   -7  -13   13      0.43      0.00
   -6  -13   13     -0.28      0.00
   -5  -13   13     -1.19      0.00
   -4  -13   13     -0.68      0.00
   -3  -13   13     -0.19      0.00
   -2  -13   13     -0.39      0.00
   -1  -13   13     -0.01      0.00
    0  -13   13      0.23      0.00
    1  -13   13     -0.25      0.00
    2  -13   13     -0.39      0.00
   -8  -12   13      0.29      0.00
   -7  -12   13      0.56      0.00
   -6  -12   13      0.63      0.00
   -5  -12   13     -0.76      0.00
   -4  -12   13     -1.40      0.00
   -3  -12   13     -0.31      0.00
   -2  -12   13      0.12      0.00
   -1  -12   13     -0.05      0.00
    0  -12   13      0.24      0.00
    1  -12   13     -0.04      0.00
    2  -12   13     -0.50      0.00
    3  -12   13     -0.35      0.00
    4  -12   13     -0.32      0.00
   -9  -11   13      0.25      0.00
   -8  -11   13      0.67      0.00
   -7  -11   13      0.52      0.00
   -6  -11   13      0.93      0.00
   -5  -11   13      0.51      0.00
   -4  -11   13     -1.12      0.00
   -3  -11   13     -1.02      0.00
   -2  -11   13      0.28      0.00
   -1  -11   13      0.40      0.00
    0  -11   13      0.32      0.00
    1  -11   13      0.32      0.00
    2  -11   13     -0.35      0.00
    3  -11   13     -0.58      0.00
    4  -11   13     -0.38      0.00
    5  -11   13     -0.40      0.00
   -9  -10   13     -0.14      0.00
   -8  -10   13      0.83      0.00
   -7  -10   13      0.97      0.00
   -6  -10   13      0.69      0.00
   -5  -10   13      1.01      0.00
   -4  -10   13      0.14      0.00
   -3  -10   13     -1.12      0.00
   -2  -10   13     -0.30      0.00
   -1  -10   13      0.69      0.00
    0  -10   13      0.53      0.00
    1  -10   13      0.54      0.00
    2  -10   13      0.11      0.00
    3  -10   13     -0.68      0.00
    4  -10   13     -0.64      0.00
    5  -10   13     -0.57      0.00
    6  -10   13     -0.46      0.00
  -10   -9   13     -0.43      0.00
   -9   -9   13     -0.38      0.00
   -8   -9   13      0.42      0.00
   -7   -9   13      1.61      0.00
   -6   -9   13      1.22      0.00
   -5   -9   13      0.64      0.00
   -4   -9   13      0.73      0.00
   -3   -9   13     -0.27      0.00
   -2   -9   13     -0.79      0.00
   -1   -9   13      0.38      0.00
    0   -9   13      0.77      0.00
    1   -9   13      0.43      0.00
    2   -9   13      0.31      0.00
    3   -9   13     -0.44      0.00
    4   -9   13     -0.91      0.00
    5   -9   13     -0.68      0.00
    6   -9   13     -0.76      0.00
    7   -9   13     -0.40      0.00
  -10   -8   13     -0.76      0.00
   -9   -8   13     -0.36      0.00
   -8   -8   13     -0.10      0.00
   -7   -8   13      1.49      0.00
   -6   -8   13      2.55      0.00
   -5   -8   13      1.14      0.00
   -4   -8   13      0.20      0.00
   -3   -8   13      0.20      0.00
   -2   -8   13     -0.57      0.00
   -1   -8   13     -0.25      0.00
    0   -8   13      0.82      0.00
    1   -8   13      0.44      0.00
    2   -8   13     -0.10      0.00
    3   -8   13     -0.36      0.00
    4   -8   13     -0.95      0.00
    5   -8   13     -0.82      0.00
    6   -8   13     -0.63      0.00
    7   -8   13     -0.82      0.00
    8   -8   13     -0.27      0.00
  -11   -7   13     -0.71      0.00
  -10   -7   13     -1.12      0.00
   -9   -7   13     -0.51      0.00
   -8   -7   13     -0.12      0.00
   -7   -7   13      0.68      0.00
   -6   -7   13      3.02      0.00
   -5   -7   13      3.01      0.00
   -4   -7   13      0.34      0.00
   -3   -7   13     -0.48      0.00
   -2   -7   13     -0.31      0.00
   -1   -7   13     -0.59      0.00
    0   -7   13      0.39      0.00
    1   -7   13      0.85      0.00
    2   -7   13     -0.34      0.00
    3   -7   13     -0.89      0.00
    4   -7   13     -0.99      0.00
    5   -7   13     -1.02      0.00
    6   -7   13     -0.44      0.00
    7   -7   13     -0.53      0.00
    8   -7   13     -0.71      0.00
  -11   -6   13     -0.44      0.00
  -10   -6   13     -1.03      0.00
   -9   -6   13     -0.93      0.00
   -8   -6   13      0.03      0.00
   -7   -6   13      0.26      0.00
   -6   -6   13      1.89      0.00
   -5   -6   13      4.23      0.00
   -4   -6   13      2.29      0.00
   -3   -6   13     -0.98      0.00
   -2   -6   13     -0.99      0.00
   -1   -6   13     -0.61      0.00
    0   -6   13     -0.32      0.00
    1   -6   13      0.95      0.00
    2   -6   13      0.36      0.00
    3   -6   13     -1.29      0.00
    4   -6   13     -1.43      0.00
    5   -6   13     -1.18      0.00
    6   -6   13     -0.65      0.00
    7   -6   13      0.03      0.00
    8   -6   13     -0.39      0.00
    9   -6   13     -0.40      0.00
  -11   -5   13     -0.25      0.00
  -10   -5   13     -0.54      0.00
   -9   -5   13     -1.08      0.00
   -8   -5   13     -0.23      0.00
   -7   -5   13      0.53      0.00
   -6   -5   13      0.54      0.00
   -5   -5   13      3.02      0.00
   -4   -5   13      4.32      0.00
   -3   -5   13      0.49      0.00
   -2   -5   13     -2.14      0.00
   -1   -5   13     -1.17      0.00
    0   -5   13     -0.69      0.00
    1   -5   13      0.27      0.00
    2   -5   13      1.24      0.00
    3   -5   13     -0.51      0.00
    4   -5   13     -1.91      0.00
    5   -5   13     -1.44      0.00
    6   -5   13     -0.96      0.00
    7   -5   13     -0.04      0.00
    8   -5   13      0.42      0.00
    9   -5   13     -0.24      0.00
   10   -5   13      0.02      0.00
  -11   -4   13      0.02      0.00
  -10   -4   13     -0.09      0.00
   -9   -4   13     -0.64      0.00
   -8   -4   13     -0.73      0.00
   -7   -4   13      0.60      0.00
   -6   -4   13      0.40      0.00
   -5   -4   13      0.52      0.00
   -4   -4   13      3.64      0.00
   -3   -4   13      3.13      0.00
   -2   -4   13     -1.66      0.00
   -1   -4   13     -2.67      0.00
    0   -4   13     -1.04      0.00
    1   -4   13     -0.37      0.00
    2   -4   13      1.12      0.00
    3   -4   13      1.03      0.00
    4   -4   13     -1.44      0.00
    5   -4   13     -1.91      0.00
    6   -4   13     -1.04      0.00
    7   -4   13     -0.44      0.00
    8   -4   13      0.66      0.00
    9   -4   13      0.54      0.00
   10   -4   13     -0.20      0.00
  -11   -3   13      0.39      0.00
  -10   -3   13      0.10      0.00
   -9   -3   13     -0.06      0.00
   -8   -3   13     -0.79      0.00
   -7   -3   13     -0.10      0.00
   -6   -3   13      0.97      0.00
   -5   -3   13     -0.48      0.00
   -4   -3   13      0.40      0.00
   -3   -3   13      3.56      0.00
   -2   -3   13      1.02      0.00
   -1   -3   13     -3.24      0.00
    0   -3   13     -2.23      0.00
    1   -3   13     -0.42      0.00
    2   -3   13      0.47      0.00
    3   -3   13      1.72      0.00
    4   -3   13      0.17      0.00
    5   -3   13     -1.99      0.00
    6   -3   13     -1.29      0.00
    7   -3   13     -0.45      0.00
    8   -3   13      0.24      0.00
    9   -3   13      1.07      0.00
   10   -3   13      0.18      0.00
   11   -3   13     -0.27      0.00
  -11   -2   13      0.55      0.00
  -10   -2   13      0.14      0.00
   -9   -2   13      0.03      0.00
   -8   -2   13     -0.40      0.00
   -7   -2   13     -0.93      0.00
   -6   -2   13      0.67      0.00
   -5   -2   13      0.65      0.00
   -4   -2   13     -1.72      0.00
   -3   -2   13      0.31      0.00
   -2   -2   13      2.70      0.00
   -1   -2   13     -1.06      0.00
    0   -2   13     -3.21      0.00
    1   -2   13     -0.67      0.00
    2   -2   13      0.57      0.00
    3   -2   13      1.29      0.00
    4   -2   13      1.50      0.00
    5   -2   13     -0.92      0.00
    6   -2   13     -1.77      0.00
    7   -2   13     -0.42      0.00
    8   -2   13      0.02      0.00
    9   -2   13      0.74      0.00
   10   -2   13      0.85      0.00
   11   -2   13     -0.47      0.00
  -11   -1   13      0.51      0.00
  -10   -1   13      0.11      0.00
   -9   -1   13     -0.43      0.00
   -8   -1   13     -0.40      0.00
   -7   -1   13     -1.08      0.00
   -6   -1   13     -0.66      0.00
   -5   -1   13      1.49      0.00
   -4   -1   13     -0.33      0.00
   -3   -1   13     -2.95      0.00
   -2   -1   13      0.28      0.00
   -1   -1   13      1.70      0.00
    0   -1   13     -1.64      0.00
    1   -1   13     -1.21      0.00
    3   -1   13      1.21      0.00
    4   -1   13      1.43      0.00
    5   -1   13      0.58      0.00
    6   -1   13     -1.51      0.00
    7   -1   13     -0.95      0.00
    8   -1   13      0.07      0.00
    9   -1   13      0.13      0.00
   10   -1   13      0.86      0.00
   11   -1   13      0.22      0.00
   12   -1   13     -0.83      0.00
  -11    0   13      0.60      0.00
  -10    0   13      0.13      0.00
   -8    0   13     -1.18      0.00
   -7    0   13     -1.00      0.00
   -6    0   13     -1.51      0.00
   -5    0   13      0.31      0.00
   -4    0   13      2.00      0.00
   -3    0   13     -1.93      0.00
   -2    0   13     -3.60      0.00
    1    0   13     -0.22      0.00
    2    0   13      1.50      0.00
    3    0   13      2.22      0.00
    4    0   13      1.04      0.00
    5    0   13      0.96      0.00
    6    0   13     -0.37      0.00
    7    0   13     -1.39      0.00
    8    0   13     -0.27      0.00
    9    0   13     -0.11      0.00
   10    0   13      0.09      0.00
   11    0   13      0.77      0.00
   12    0   13     -0.35      0.00
  -10    1   13      0.26      0.00
   -9    1   13     -0.59      0.00
   -8    1   13     -1.85      0.00
   -7    1   13     -1.64      0.00
   -6    1   13     -1.35      0.00
   -5    1   13     -1.27      0.00
   -4    1   13      1.72      0.00
   -3    1   13      1.78      0.00
   -2    1   13     -3.41      0.00
   -1    1   13     -2.68      0.00
    2    1   13      1.89      0.00
    3    1   13      3.10      0.00
    4    1   13      1.80      0.00
    5    1   13      0.40      0.00
    6    1   13      0.23      0.00
    7    1   13     -1.01      0.00
    8    1   13     -0.95      0.00
    9    1   13     -0.14      0.00
   10    1   13     -0.47      0.00
   11    1   13      0.29      0.00
   12    1   13      0.56      0.00
  -10    2   13      0.39      0.00
   -9    2   13     -0.09      0.00
   -8    2   13     -1.37      0.00
   -7    2   13     -2.44      0.00
   -6    2   13     -1.45      0.00
   -5    2   13     -1.31      0.00
   -4    2   13     -0.29      0.00
   -3    2   13      3.19      0.00
   -2    2   13      1.08      0.00
   -1    2   13     -3.60      0.00
    0    2   13      0.09      0.00
    1    2   13      4.98      0.00
    2    2   13      3.77      0.00
    3    2   13      3.13      0.00
    4    2   13      2.98      0.00
    5    2   13      0.58      0.00
    6    2   13     -0.29      0.00
    7    2   13     -0.53      0.00
    8    2   13     -1.24      0.00
    9    2   13     -0.47      0.00
   10    2   13     -0.26      0.00
  -11    3   13      0.05      0.00
  -10    3   13      0.35      0.00
   -9    3   13      0.04      0.00
   -8    3   13     -0.29      0.00
   -7    3   13     -1.96      0.00
   -6    3   13     -2.21      0.00
   -5    3   13     -0.76      0.00
   -4    3   13     -0.83      0.00
   -3    3   13      1.50      0.00
   -2    3   13      4.45      0.00
   -1    3   13      0.36      0.00
    0    3   13     -2.23      0.00
    1    3   13      3.36      0.00
    2    3   13      5.98      0.00
    3    3   13      3.66      0.00
    4    3   13      3.09      0.00
    5    3   13      1.65      0.00
    6    3   13     -0.71      0.00
    7    3   13     -0.85      0.00
    8    3   13     -1.04      0.00
    9    3   13     -0.95      0.00
   10    3   13      0.01      0.00
   11    3   13     -0.32      0.00
   12    3   13     -0.17      0.00
  -10    4   13      0.18      0.00
   -9    4   13     -0.08      0.00
   -8    4   13      0.02      0.00
   -7    4   13     -0.48      0.00
   -6    4   13     -2.21      0.00
   -5    4   13     -1.24      0.00
   -4    4   13      0.15      0.00
   -3    4   13      0.26      0.00
   -2    4   13      3.74      0.00
   -1    4   13      4.82      0.00
    0    4   13     -0.39      0.00
    1    4   13     -0.15      0.00
    2    4   13      5.40      0.00
    3    4   13      5.25      0.00
    4    4   13      2.80      0.00
    5    4   13      2.08      0.00
    6    4   13     -0.17      0.00
    7    4   13     -1.55      0.00
    8    4   13     -1.02      0.00
    9    4   13     -1.04      0.00
   10    4   13     -0.34      0.00
   11    4   13      0.25      0.00
   12    4   13     -0.33      0.00
  -10    5   13      0.04      0.00
   -9    5   13      0.13      0.00
   -8    5   13     -0.32      0.00
   -7    5   13      0.20      0.00
   -6    5   13     -0.88      0.00
   -5    5   13     -1.89      0.00
   -4    5   13      0.28      0.00
   -3    5   13      1.06      0.00
   -2    5   13      1.71      0.00
   -1    5   13      5.22      0.00
    0    5   13      3.59      0.00
    1    5   13     -1.12      0.00
    2    5   13      1.68      0.00
    3    5   13      5.54      0.00
    4    5   13      3.50      0.00
    5    5   13      1.65      0.00
    6    5   13      0.49      0.00
    7    5   13     -1.65      0.00
    8    5   13     -1.57      0.00
    9    5   13     -0.81      0.00
   10    5   13     -0.77      0.00
   11    5   13      0.08      0.00
   12    5   13      0.16      0.00
   13    5   13     -0.29      0.00
   -9    6   13      0.59      0.00
   -8    6   13     -0.10      0.00
   -7    6   13     -0.22      0.00
   -6    6   13      0.24      0.00
   -5    6   13     -1.24      0.00
   -4    6   13     -0.73      0.00
   -3    6   13      1.75      0.00
   -2    6   13      1.44      0.00
   -1    6   13      2.59      0.00
    0    6   13      4.87      0.00
    1    6   13      1.23      0.00
    2    6   13     -1.35      0.00
    3    6   13      2.71      0.00
    4    6   13      4.12      0.00
    5    6   13      1.59      0.00
    6    6   13      0.45      0.00
    7    6   13     -1.08      0.00
    8    6   13     -2.17      0.00
    9    6   13     -1.03      0.00
   10    6   13     -0.65      0.00
   11    6   13     -0.59      0.00
   12    6   13      0.19      0.00
   -9    7   13      0.65      0.00
   -8    7   13      0.76      0.00
   -7    7   13     -0.29      0.00
   -6    7   13      0.16      0.00
   -5    7   13      0.10      0.00
   -4    7   13     -1.01      0.00
   -3    7   13      0.88      0.00
   -2    7   13      2.21      0.00
   -1    7   13      0.88      0.00
    0    7   13      2.47      0.00
    1    7   13      3.12      0.00
    2    7   13     -0.87      0.00
    3    7   13     -0.93      0.00
    4    7   13      2.61      0.00
    5    7   13      2.01      0.00
    6    7   13      0.14      0.00
    7    7   13     -0.59      0.00
    8    7   13     -2.05      0.00
    9    7   13     -1.87      0.00
   10    7   13     -0.56      0.00
   11    7   13     -0.67      0.00
   12    7   13     -0.38      0.00
   -9    8   13      0.31      0.00
   -8    8   13      1.13      0.00
   -7    8   13      0.51      0.00
   -6    8   13     -0.16      0.00
   -5    8   13      0.64      0.00
   -4    8   13      0.02      0.00
   -3    8   13     -0.15      0.00
   -2    8   13      1.95      0.00
   -1    8   13      1.30      0.00
    0    8   13     -0.11      0.00
    1    8   13      1.85      0.00
    2    8   13      1.12      0.00
    3    8   13     -1.89      0.00
    4    8   13     -0.31      0.00
    5    8   13      1.65      0.00
    6    8   13      0.24      0.00
    7    8   13     -0.63      0.00
    8    8   13     -1.35      0.00
    9    8   13     -2.31      0.00
   10    8   13     -1.23      0.00
   11    8   13     -0.30      0.00
   12    8   13     -0.52      0.00
   -8    9   13      0.69      0.00
   -7    9   13      1.08      0.00
   -6    9   13      0.16      0.00
   -5    9   13      0.32      0.00
   -4    9   13      0.99      0.00
   -3    9   13      0.13      0.00
   -2    9   13      0.83      0.00
   -1    9   13      1.92      0.00
    0    9   13     -0.19      0.00
    1    9   13     -0.68      0.00
    2    9   13      1.16      0.00
    3    9   13     -0.41      0.00
    4    9   13     -1.86      0.00
    5    9   13      0.18      0.00
    6    9   13      0.57      0.00
    7    9   13     -0.71      0.00
    8    9   13     -0.96      0.00
    9    9   13     -1.73      0.00
   10    9   13     -1.88      0.00
   11    9   13     -0.44      0.00
   12    9   13      0.00      0.00
   -7   10   13      0.81      0.00
   -6   10   13      0.63      0.00
   -5   10   13      0.02      0.00
   -4   10   13      0.85      0.00
   -2   10   13      0.38      0.00
   -1   10   13      1.43      0.00
    0   10   13      1.06      0.00
    1   10   13     -1.36      0.00
    2   10   13     -0.74      0.00
    3   10   13      0.49      0.00
    4   10   13     -1.10      0.00
    5   10   13     -1.06      0.00
    6   10   13      0.47      0.00
    7   10   13     -0.24      0.00
    8   10   13     -1.03      0.00
    9   10   13     -1.00      0.00
   10   10   13     -1.47      0.00
   11   10   13     -0.87      0.00
   12   10   13      0.29      0.00
   -4   11   13      0.11      0.00
   -3   11   13      1.10      0.00
   -2   11   13      0.81      0.00
   -1   11   13      0.63      0.00
    0   11   13      1.39      0.00
    1   11   13     -0.20      0.00
    2   11   13     -1.98      0.00
    3   11   13     -0.55      0.00
    4   11   13      0.11      0.00
    5   11   13     -0.88      0.00
    6   11   13     -0.09      0.00
    7   11   13      0.39      0.00
    8   11   13     -0.74      0.00
    9   11   13     -0.86      0.00
   10   11   13     -0.57      0.00
   11   11   13     -0.63      0.00
   -6   12   13      0.24      0.00
   -5   12   13      0.23      0.00
   -4   12   13     -0.24      0.00
   -2   12   13      0.95      0.00
   -1   12   13      0.44      0.00
    0   12   13      0.64      0.00
    1   12   13      0.63      0.00
    2   12   13     -1.47      0.00
    3   12   13     -1.98      0.00
    4   12   13     -0.06      0.00
    5   12   13      0.17      0.00
    6   12   13     -0.31      0.00
    7   12   13      0.35      0.00
    8   12   13     -0.01      0.00
    9   12   13     -0.77      0.00
   10   12   13     -0.24      0.00
   11   12   13      0.11      0.00
   -5   13   13      0.12      0.00
   -4   13   13     -0.08      0.00
   -3   13   13     -0.27      0.00
   -2   13   13      0.35      0.00
   -1   13   13      0.45      0.00
    0   13   13     -0.02      0.00
    1   13   13      0.28      0.00
    2   13   13     -0.44      0.00
    3   13   13     -2.08      0.00
    4   13   13     -1.21      0.00
    5   13   13      0.55      0.00
    6   13   13      0.24      0.00
    7   13   13     -0.07      0.00
    8   13   13      0.26      0.00
    9   13   13     -0.24      0.00
   10   13   13     -0.33      0.00
   -3   14   13     -0.17      0.00
   -2   14   13     -0.16      0.00
   -1   14   13      0.14      0.00
    1   14   13     -0.37      0.00
    2   14   13     -0.10      0.00
    3   14   13     -1.03      0.00
    4   14   13     -1.66      0.00
    5   14   13     -0.17      0.00
    6   14   13      0.73      0.00
    7   14   13      0.01      0.00
    8   14   13     -0.06      0.00
    9   14   13      0.16      0.00
   -2   15   13     -0.12      0.00
   -1   15   13     -0.14      0.00
    0   15   13     -0.22      0.00
    1   15   13     -0.54      0.00
    2   15   13     -0.29      0.00
    3   15   13     -0.09      0.00
    4   15   13     -0.84      0.00
    5   15   13     -0.78      0.00
    6   15   13      0.37      0.00
    8   15   13     -0.14      0.00
    0   16   13     -0.18      0.00
    1   16   13     -0.34      0.00
    2   16   13     -0.34      0.00
    3   16   13      0.16      0.00
    4   16   13      0.22      0.00
    5   16   13     -0.35      0.00
    6   16   13     -0.18      0.00
   -3  -14   14     -0.40      0.00
   -2  -14   14     -0.37      0.00
   -6  -13   14      0.15      0.00
   -5  -13   14     -1.01      0.00
   -4  -13   14     -0.85      0.00
   -3  -13   14     -0.18      0.00
   -2  -13   14     -0.26      0.00
   -1  -13   14     -0.08      0.00
    0  -13   14      0.16      0.00
    1  -13   14     -0.23      0.00
    2  -13   14     -0.42      0.00
   -7  -12   14      0.63      0.00
   -6  -12   14      0.98      0.00
   -5  -12   14     -0.24      0.00
   -4  -12   14     -1.36      0.00
   -3  -12   14     -0.54      0.00
   -2  -12   14      0.15      0.00
   -1  -12   14      0.03      0.00
    0  -12   14      0.18      0.00
    1  -12   14     -0.05      0.00
    2  -12   14     -0.54      0.00
    3  -12   14     -0.40      0.00
    4  -12   14     -0.26      0.00
   -8  -11   14      0.65      0.00
   -7  -11   14      0.55      0.00
   -6  -11   14      0.99      0.00
   -5  -11   14      0.90      0.00
   -4  -11   14     -0.75      0.00
   -3  -11   14     -1.19      0.00
   -2  -11   14      0.04      0.00
   -1  -11   14      0.40      0.00
    0  -11   14      0.27      0.00
    1  -11   14      0.26      0.00
    2  -11   14     -0.36      0.00
    3  -11   14     -0.65      0.00
    4  -11   14     -0.35      0.00
    5  -11   14     -0.34      0.00
   -9  -10   14     -0.28      0.00
   -8  -10   14      0.65      0.00
   -7  -10   14      0.94      0.00
   -6  -10   14      0.67      0.00
   -5  -10   14      1.03      0.00
   -4  -10   14      0.42      0.00
   -3  -10   14     -1.02      0.00
   -2  -10   14     -0.60      0.00
   -1  -10   14      0.48      0.00
    0  -10   14      0.44      0.00
    1  -10   14      0.39      0.00
    2  -10   14      0.07      0.00
    3  -10   14     -0.69      0.00
    4  -10   14     -0.63      0.00
    5  -10   14     -0.43      0.00
    6  -10   14     -0.48      0.00
  -10   -9   14     -0.66      0.00
   -9   -9   14     -0.58      0.00
   -8   -9   14      0.10      0.00
   -7   -9   14      1.33      0.00
   -6   -9   14      1.21      0.00
   -5   -9   14      0.61      0.00
   -4   -9   14      0.67      0.00
   -3   -9   14     -0.20      0.00
   -2   -9   14     -0.92      0.00
   -1   -9   14      0.08      0.00
    0   -9   14      0.63      0.00
    1   -9   14      0.30      0.00
    2   -9   14      0.18      0.00
    3   -9   14     -0.44      0.00
    4   -9   14     -0.88      0.00
    5   -9   14     -0.52      0.00
    6   -9   14     -0.60      0.00
    7   -9   14     -0.55      0.00
  -10   -8   14     -0.96      0.00
   -9   -8   14     -0.66      0.00
   -8   -8   14     -0.45      0.00
   -7   -8   14      0.90      0.00
   -6   -8   14      2.22      0.00
   -5   -8   14      1.26      0.00
   -4   -8   14      0.18      0.00
   -3   -8   14      0.04      0.00
   -2   -8   14     -0.64      0.00
   -1   -8   14     -0.45      0.00
    0   -8   14      0.66      0.00
    1   -8   14      0.47      0.00
    2   -8   14     -0.14      0.00
    3   -8   14     -0.42      0.00
    4   -8   14     -0.95      0.00
    5   -8   14     -0.74      0.00
    6   -8   14     -0.37      0.00
    7   -8   14     -0.76      0.00
    8   -8   14     -0.51      0.00
  -10   -7   14     -1.11      0.00
   -9   -7   14     -0.84      0.00
   -8   -7   14     -0.51      0.00
   -7   -7   14      0.01      0.00
   -6   -7   14      2.14      0.00
   -5   -7   14      2.84      0.00
   -4   -7   14      0.67      0.00
   -3   -7   14     -0.53      0.00
   -2   -7   14     -0.50      0.00
   -1   -7   14     -0.70      0.00
    0   -7   14      0.25      0.00
    1   -7   14      0.95      0.00
    2   -7   14     -0.08      0.00
    3   -7   14     -0.81      0.00
    4   -7   14     -1.04      0.00
    5   -7   14     -1.07      0.00
    6   -7   14     -0.32      0.00
    7   -7   14     -0.29      0.00
    8   -7   14     -0.80      0.00
    9   -7   14     -0.32      0.00
  -11   -6   14     -0.38      0.00
  -10   -6   14     -0.86      0.00
   -9   -6   14     -1.08      0.00
   -8   -6   14     -0.40      0.00
   -7   -6   14     -0.32      0.00
   -6   -6   14      0.75      0.00
   -5   -6   14      3.24      0.00
   -4   -6   14      2.50      0.00
   -3   -6   14     -0.49      0.00
   -2   -6   14     -1.07      0.00
   -1   -6   14     -0.73      0.00
    0   -6   14     -0.37      0.00
    1   -6   14      0.98      0.00
    2   -6   14      0.79      0.00
    3   -6   14     -0.83      0.00
    4   -6   14     -1.33      0.00
    5   -6   14     -1.30      0.00
    6   -6   14     -0.78      0.00
    7   -6   14      0.12      0.00
    8   -6   14     -0.28      0.00
    9   -6   14     -0.60      0.00
  -11   -5   14     -0.20      0.00
  -10   -5   14     -0.41      0.00
   -8   -5   14     -0.60      0.00
   -7   -5   14      0.00      0.00
   -6   -5   14     -0.39      0.00
   -5   -5   14      1.39      0.00
   -4   -5   14      3.53      0.00
   -3   -5   14      1.15      0.00
   -2   -5   14     -1.60      0.00
   -1   -5   14     -1.21      0.00
    0   -5   14     -0.69      0.00
    1   -5   14      0.28      0.00
    2   -5   14      1.51      0.00
    3   -5   14      0.21      0.00
    4   -5   14     -1.42      0.00
    5   -5   14     -1.42      0.00
    6   -5   14     -1.18      0.00
    7   -5   14     -0.23      0.00
    8   -5   14      0.47      0.00
    9   -5   14     -0.26      0.00
   10   -5   14     -0.21      0.00
  -11   -4   14      0.10      0.00
  -10   -4   14     -0.06      0.00
   -9   -4   14     -0.55      0.00
   -8   -4   14     -0.96      0.00
   -7   -4   14      0.02      0.00
   -6   -4   14     -0.20      0.00
   -5   -4   14     -0.89      0.00
   -4   -4   14      1.76      0.00
   -3   -4   14      2.86      0.00
   -2   -4   14     -0.60      0.00
   -1   -4   14     -2.13      0.00
    0   -4   14     -0.99      0.00
    1   -4   14     -0.30      0.00
    2   -4   14      1.22      0.00
    3   -4   14      1.61      0.00
    4   -4   14     -0.59      0.00
    5   -4   14     -1.56      0.00
    6   -4   14     -1.14      0.00
    7   -4   14     -0.74      0.00
    8   -4   14      0.45      0.00
    9   -4   14      0.59      0.00
   10   -4   14     -0.29      0.00
  -11   -3   14      0.41      0.00
  -10   -3   14      0.11      0.00
   -9   -3   14     -0.09      0.00
   -8   -3   14     -0.96      0.00
   -7   -3   14     -0.75      0.00
   -6   -3   14      0.34      0.00
   -5   -3   14     -1.14      0.00
   -4   -3   14     -1.42      0.00
   -3   -3   14      1.84      0.00
   -2   -3   14      1.47      0.00
   -1   -3   14     -1.96      0.00
    0   -3   14     -1.77      0.00
    1   -3   14     -0.29      0.00
    2   -3   14      0.59      0.00
    3   -3   14      2.04      0.00
    4   -3   14      1.03      0.00
    5   -3   14     -1.26      0.00
    6   -3   14     -1.17      0.00
    7   -3   14     -0.63      0.00
    8   -3   14     -0.08      0.00
    9   -3   14      0.96      0.00
   10   -3   14      0.27      0.00
   11   -3   14     -0.42      0.00
  -11   -2   14      0.54      0.00
  -10   -2   14      0.16      0.00
   -9   -2   14     -0.11      0.00
   -8   -2   14     -0.66      0.00
   -7   -2   14     -1.57      0.00
   -6   -2   14     -0.31      0.00
   -5   -2   14      0.25      0.00
   -4   -2   14     -2.34      0.00
   -3   -2   14     -1.62      0.00
   -2   -2   14      1.60      0.00
   -1   -2   14      0.02      0.00
    0   -2   14     -2.01      0.00
    1   -2   14     -0.31      0.00
    2   -2   14      0.81      0.00
    3   -2   14      1.55      0.00
    4   -2   14      2.11      0.00
    5   -2   14      0.00      0.00
    6   -2   14     -1.34      0.00
    7   -2   14     -0.46      0.00
    8   -2   14     -0.19      0.00
    9   -2   14      0.47      0.00
   10   -2   14      0.91      0.00
   11   -2   14     -0.35      0.00
  -11   -1   14      0.60      0.00
  -10   -1   14      0.20      0.00
   -9   -1   14     -0.52      0.00
   -8   -1   14     -0.75      0.00
   -7   -1   14     -1.65      0.00
   -6   -1   14     -1.79      0.00
   -5   -1   14      0.56      0.00
   -4   -1   14     -0.16      0.00
   -3   -1   14     -3.37      0.00
   -2   -1   14     -1.40      0.00
   -1   -1   14      1.35      0.00
    0   -1   14     -0.33      0.00
    1   -1   14     -0.31      0.00
    2   -1   14      1.63      0.00
    3   -1   14      1.63      0.00
    4   -1   14      1.89      0.00
    5   -1   14      1.38      0.00
    6   -1   14     -0.79      0.00
    7   -1   14     -0.81      0.00
    8   -1   14     -0.01      0.00
    9   -1   14     -0.11      0.00
   10   -1   14      0.66      0.00
   11   -1   14      0.42      0.00
  -11    0   14      0.81      0.00
  -10    0   14      0.36      0.00
   -9    0   14     -0.68      0.00
   -8    0   14     -1.44      0.00
   -7    0   14     -1.54      0.00
   -6    0   14     -2.37      0.00
   -5    0   14     -1.03      0.00
   -4    0   14      1.66      0.00
   -3    0   14     -0.94      0.00
   -2    0   14     -3.83      0.00
    0    0   14      1.92      0.00
    2    0   14      2.15      0.00
    3    0   14      2.78      0.00
    4    0   14      1.62      0.00
    5    0   14      1.52      0.00
    6    0   14      0.38      0.00
    7    0   14     -0.99      0.00
    8    0   14     -0.28      0.00
    9    0   14     -0.20      0.00
   10    0   14     -0.23      0.00
   11    0   14      0.69      0.00
   12    0   14     -0.06      0.00
  -10    1   14      0.56      0.00
   -9    1   14     -0.26      0.00
   -7    1   14     -2.04      0.00
   -6    1   14     -1.91      0.00
   -5    1   14     -2.25      0.00
   -4    1   14      0.61      0.00
   -3    1   14      2.45      0.00
   -2    1   14     -1.80      0.00
   -1    1   14     -2.97      0.00
    1    1   14      3.33      0.00
    2    1   14      2.80      0.00
    3    1   14      3.71      0.00
    4    1   14      2.53      0.00
    5    1   14      0.98      0.00
    6    1   14      0.77      0.00
    7    1   14     -0.49      0.00
    8    1   14     -0.85      0.00
    9    1   14     -0.17      0.00
   10    1   14     -0.63      0.00
   11    1   14     -0.06      0.00
   12    1   14      0.67      0.00
  -10    2   14      0.53      0.00
   -9    2   14      0.21      0.00
   -8    2   14     -0.95      0.00
   -7    2   14     -2.40      0.00
   -6    2   14     -1.84      0.00
   -5    2   14     -1.70      0.00
   -4    2   14     -1.22      0.00
   -3    2   14      2.67      0.00
   -2    2   14      2.74      0.00
   -1    2   14     -1.98      0.00
    0    2   14     -0.55      0.00
    1    2   14      4.32      0.00
    3    2   14      3.83      0.00
    4    2   14      3.64      0.00
    5    2   14      1.32      0.00
    6    2   14      0.13      0.00
    7    2   14     -0.14      0.00
    8    2   14     -1.03      0.00
    9    2   14     -0.52      0.00
   10    2   14     -0.25      0.00
   11    2   14     -0.66      0.00
   12    2   14      0.35      0.00
  -10    3   14      0.23      0.00
   -9    3   14      0.10      0.00
   -8    3   14      0.01      0.00
   -7    3   14     -1.49      0.00
   -6    3   14     -2.28      0.00
   -5    3   14     -1.01      0.00
   -4    3   14     -1.08      0.00
   -3    3   14      0.64      0.00
   -2    3   14      4.68      0.00
    0    3   14     -1.26      0.00
    1    3   14      2.34      0.00
    2    3   14      5.70      0.00
    3    3   14      4.33      0.00
    4    3   14      3.65      0.00
    5    3   14      2.36      0.00
    6    3   14     -0.14      0.00
    7    3   14     -0.63      0.00
    8    3   14     -0.85      0.00
    9    3   14     -0.97      0.00
   10    3   14     -0.01      0.00
   11    3   14     -0.22      0.00
  -10    4   14     -0.06      0.00
   -9    4   14     -0.18      0.00
   -8    4   14     -0.02      0.00
   -7    4   14     -0.11      0.00
   -6    4   14     -1.82      0.00
   -5    4   14     -1.45      0.00
   -4    4   14      0.04      0.00
   -3    4   14     -0.04      0.00
   -1    4   14      5.75      0.00
    0    4   14      1.61      0.00
    1    4   14     -0.22      0.00
    2    4   14      4.23      0.00
    3    4   14      5.30      0.00
    4    4   14      3.34      0.00
    5    4   14      2.60      0.00
    6    4   14      0.51      0.00
    7    4   14     -1.26      0.00
    8    4   14     -0.96      0.00
    9    4   14     -0.99      0.00
   10    4   14     -0.41      0.00
   11    4   14      0.37      0.00
   12    4   14     -0.21      0.00
  -10    5   14     -0.19      0.00
   -9    5   14      0.02      0.00
   -8    5   14     -0.45      0.00
   -7    5   14      0.14      0.00
   -6    5   14     -0.44      0.00
   -5    5   14     -1.77      0.00
   -4    5   14     -0.07      0.00
   -3    5   14      1.03      0.00
   -2    5   14      1.19      0.00
   -1    5   14      4.72      0.00
    0    5   14      4.92      0.00
    1    5   14      0.06      0.00
    2    5   14      0.69      0.00
    3    5   14      4.54      0.00
    4    5   14      3.72      0.00
    5    5   14      2.07      0.00
    6    5   14      1.07      0.00
    7    5   14     -1.14      0.00
    8    5   14     -1.54      0.00
    9    5   14     -0.78      0.00
   10    5   14     -0.74      0.00
   11    5   14      0.07      0.00
   12    5   14      0.34      0.00
   -9    6   14      0.39      0.00
   -8    6   14     -0.08      0.00
   -7    6   14     -0.40      0.00
   -6    6   14      0.30      0.00
   -5    6   14     -0.84      0.00
   -4    6   14     -0.96      0.00
   -3    6   14      1.46      0.00
   -2    6   14      1.43      0.00
   -1    6   14      1.87      0.00
    0    6   14      4.73      0.00
    1    6   14      2.51      0.00
    2    6   14     -1.23      0.00
    3    6   14      1.30      0.00
    4    6   14      3.53      0.00
    5    6   14      1.86      0.00
    6    6   14      0.85      0.00
    7    6   14     -0.47      0.00
    8    6   14     -1.93      0.00
    9    6   14     -1.11      0.00
   10    6   14     -0.54      0.00
   11    6   14     -0.56      0.00
   12    6   14      0.18      0.00
   -9    7   14      0.29      0.00
   -8    7   14      0.70      0.00
   -7    7   14     -0.25      0.00
   -6    7   14     -0.01      0.00
   -5    7   14      0.35      0.00
   -4    7   14     -0.80      0.00
   -3    7   14      0.52      0.00
   -2    7   14      2.22      0.00
   -1    7   14      0.80      0.00
    0    7   14      1.66      0.00
    1    7   14      3.30      0.00
    3    7   14     -1.59      0.00
    4    7   14      1.42      0.00
    5    7   14      1.87      0.00
    6    7   14      0.43      0.00
    7    7   14     -0.12      0.00
    8    7   14     -1.55      0.00
    9    7   14     -1.88      0.00
   10    7   14     -0.60      0.00
   11    7   14     -0.52      0.00
   12    7   14     -0.44      0.00
   -8    8   14      0.78      0.00
   -7    8   14      0.58      0.00
   -6    8   14     -0.18      0.00
   -5    8   14      0.62      0.00
   -4    8   14      0.43      0.00
   -3    8   14     -0.11      0.00
   -2    8   14      1.78      0.00
   -1    8   14      1.64      0.00
    0    8   14     -0.37      0.00
    1    8   14      1.13      0.00
    2    8   14      1.51      0.00
    3    8   14     -1.57      0.00
    4    8   14     -1.20      0.00
    5    8   14      1.04      0.00
    6    8   14      0.41      0.00
    7    8   14     -0.32      0.00
    8    8   14     -0.84      0.00
    9    8   14     -2.04      0.00
   10    8   14     -1.39      0.00
   11    8   14     -0.27      0.00
   12    8   14     -0.44      0.00
   -8    9   14      0.25      0.00
   -7    9   14      0.88      0.00
   -6    9   14      0.27      0.00
   -5    9   14      0.27      0.00
   -3    9   14      0.56      0.00
   -2    9   14      0.77      0.00
   -1    9   14      2.11      0.00
    0    9   14      0.28      0.00
    1    9   14     -1.12      0.00
    2    9   14      0.71      0.00
    3    9   14      0.03      0.00
    4    9   14     -1.94      0.00
    5    9   14     -0.49      0.00
    6    9   14      0.52      0.00
    7    9   14     -0.43      0.00
    8    9   14     -0.65      0.00
    9    9   14     -1.33      0.00
   10    9   14     -1.87      0.00
   11    9   14     -0.63      0.00
   12    9   14      0.06      0.00
   -7   10   14      0.46      0.00
   -6   10   14      0.63      0.00
   -5   10   14      0.09      0.00
   -4   10   14      0.84      0.00
   -3   10   14      1.40      0.00
   -2   10   14      0.62      0.00
   -1   10   14      1.38      0.00
    0   10   14      1.56      0.00
    1   10   14     -0.98      0.00
    2   10   14     -1.24      0.00
    3   10   14      0.32      0.00
    4   10   14     -0.82      0.00
    5   10   14     -1.35      0.00
    6   10   14      0.19      0.00
    7   10   14      0.01      0.00
    8   10   14     -0.80      0.00
    9   10   14     -0.75      0.00
   10   10   14     -1.27      0.00
   11   10   14     -1.04      0.00
   12   10   14      0.16      0.00
   -6   11   14      0.48      0.00
   -5   11   14      0.23      0.00
   -4   11   14      0.13      0.00
   -3   11   14      1.16      0.00
   -2   11   14      1.11      0.00
   -1   11   14      0.62      0.00
    0   11   14      1.47      0.00
    1   11   14      0.46      0.00
    2   11   14     -1.83      0.00
    3   11   14     -1.05      0.00
    4   11   14      0.04      0.00
    5   11   14     -0.84      0.00
    6   11   14     -0.39      0.00
    7   11   14      0.42      0.00
    8   11   14     -0.48      0.00
    9   11   14     -0.79      0.00
   10   11   14     -0.45      0.00
   11   11   14     -0.60      0.00
   -5   12   14      0.30      0.00
   -4   12   14     -0.08      0.00
   -3   12   14      0.27      0.00
   -2   12   14      1.03      0.00
    0   12   14      0.51      0.00
    1   12   14      0.95      0.00
    2   12   14     -0.86      0.00
    3   12   14     -2.14      0.00
    4   12   14     -0.57      0.00
    5   12   14      0.11      0.00
    6   12   14     -0.41      0.00
    7   12   14      0.18      0.00
    8   12   14      0.13      0.00
    9   12   14     -0.68      0.00
   10   12   14     -0.31      0.00
   11   12   14      0.14      0.00
   -4   13   14      0.08      0.00
   -3   13   14     -0.17      0.00
   -2   13   14      0.34      0.00
   -1   13   14      0.50      0.00
    0   13   14     -0.09      0.00
    1   13   14      0.24      0.00
    2   13   14      0.05      0.00
    3   13   14     -1.73      0.00
    4   13   14     -1.64      0.00
    5   13   14      0.14      0.00
    6   13   14      0.22      0.00
    7   13   14     -0.17      0.00
    8   13   14      0.21      0.00
    9   13   14     -0.14      0.00
   10   13   14     -0.40      0.00
   -3   14   14     -0.05      0.00
   -2   14   14     -0.10      0.00
   -1   14   14      0.18      0.00
    0   14   14     -0.17      0.00
    1   14   14     -0.48      0.00
    2   14   14      0.02      0.00
    3   14   14     -0.56      0.00
    4   14   14     -1.62      0.00
    5   14   14     -0.64      0.00
    6   14   14      0.53      0.00
    7   14   14      0.07      0.00
    8   14   14     -0.10      0.00
    9   14   14      0.18      0.00
   -2   15   14     -0.07      0.00
    0   15   14     -0.12      0.00
    1   15   14     -0.56      0.00
    2   15   14     -0.38      0.00
    3   15   14      0.12      0.00
    4   15   14     -0.50      0.00
    5   15   14     -0.88      0.00
    6   15   14      0.08      0.00
    7   15   14      0.42      0.00
    8   15   14     -0.05      0.00
    0   16   14     -0.07      0.00
    1   16   14     -0.26      0.00
    2   16   14     -0.41      0.00
    3   16   14      0.09      0.00
    4   16   14      0.41      0.00
    5   16   14     -0.14      0.00
    6   16   14     -0.26      0.00
    7   16   14      0.25      0.00
   -5  -13   15     -0.63      0.00
   -4  -13   15     -0.86      0.00
   -3  -13   15     -0.16      0.00
   -2  -13   15     -0.04      0.00
   -1  -13   15      0.00      0.00
    0  -13   15      0.17      0.00
    1  -13   15     -0.17      0.00
   -7  -12   15      0.57      0.00
   -6  -12   15      1.18      0.00
   -5  -12   15      0.34      0.00
   -4  -12   15     -1.05      0.00
   -3  -12   15     -0.65      0.00
   -2  -12   15      0.21      0.00
   -1  -12   15      0.19      0.00
    0  -12   15      0.22      0.00
    1  -12   15      0.01      0.00
    2  -12   15     -0.54      0.00
    3  -12   15     -0.47      0.00
   -8  -11   15      0.63      0.00
   -7  -11   15      0.51      0.00
   -6  -11   15      0.92      0.00
   -5  -11   15      1.20      0.00
   -4  -11   15     -0.23      0.00
   -3  -11   15     -1.11      0.00
   -2  -11   15     -0.12      0.00
   -1  -11   15      0.44      0.00
    0  -11   15      0.31      0.00
    1  -11   15      0.27      0.00
    2  -11   15     -0.32      0.00
    3  -11   15     -0.72      0.00
    4  -11   15     -0.38      0.00
    5  -11   15     -0.26      0.00
   -9  -10   15     -0.37      0.00
   -8  -10   15      0.50      0.00
   -7  -10   15      0.88      0.00
   -6  -10   15      0.58      0.00
   -5  -10   15      0.96      0.00
   -4  -10   15      0.69      0.00
   -3  -10   15     -0.76      0.00
   -2  -10   15     -0.74      0.00
   -1  -10   15      0.34      0.00
    0  -10   15      0.43      0.00
    1  -10   15      0.32      0.00
    2  -10   15      0.08      0.00
    3  -10   15     -0.67      0.00
    4  -10   15     -0.67      0.00
    5  -10   15     -0.31      0.00
    6  -10   15     -0.37      0.00
   -9   -9   15     -0.69      0.00
   -8   -9   15     -0.15      0.00
   -7   -9   15      1.03      0.00
   -6   -9   15      1.10      0.00
   -5   -9   15      0.51      0.00
   -4   -9   15      0.59      0.00
   -3   -9   15     -0.08      0.00
   -2   -9   15     -0.93      0.00
   -1   -9   15     -0.12      0.00
    0   -9   15      0.58      0.00
    1   -9   15      0.27      0.00
    2   -9   15      0.13      0.00
    3   -9   15     -0.40      0.00
    4   -9   15     -0.87      0.00
    5   -9   15     -0.40      0.00
    6   -9   15     -0.31      0.00
    7   -9   15     -0.48      0.00
  -10   -8   15     -0.89      0.00
   -9   -8   15     -0.80      0.00
   -8   -8   15     -0.71      0.00
   -7   -8   15      0.35      0.00
   -6   -8   15      1.76      0.00
   -5   -8   15      1.20      0.00
   -4   -8   15      0.13      0.00
   -3   -8   15     -0.08      0.00
   -2   -8   15     -0.70      0.00
   -1   -8   15     -0.62      0.00
    0   -8   15      0.56      0.00
    1   -8   15      0.58      0.00
    2   -8   15     -0.06      0.00
    3   -8   15     -0.37      0.00
    4   -8   15     -0.91      0.00
    5   -8   15     -0.69      0.00
    6   -8   15     -0.06      0.00
    7   -8   15     -0.43      0.00
    8   -8   15     -0.53      0.00
  -10   -7   15     -0.86      0.00
   -9   -7   15     -0.89      0.00
   -8   -7   15     -0.76      0.00
   -7   -7   15     -0.57      0.00
   -6   -7   15      1.20      0.00
   -5   -7   15      2.36      0.00
   -4   -7   15      0.77      0.00
   -3   -7   15     -0.54      0.00
   -2   -7   15     -0.66      0.00
   -1   -7   15     -0.83      0.00
    0   -7   15      0.10      0.00
    1   -7   15      1.06      0.00
    2   -7   15      0.27      0.00
    3   -7   15     -0.57      0.00
    4   -7   15     -0.94      0.00
    5   -7   15     -1.10      0.00
    6   -7   15     -0.24      0.00
    7   -7   15      0.09      0.00
    8   -7   15     -0.61      0.00
  -10   -6   15     -0.57      0.00
   -9   -6   15     -0.95      0.00
   -8   -6   15     -0.61      0.00
   -7   -6   15     -0.75      0.00
   -6   -6   15     -0.29      0.00
   -5   -6   15      2.01      0.00
[truncated: 239,860 more chars]
